# Supplementary material for: Comparative genome analyses of mycobacteria give better insights into their evolution
Source: PLoS One. 2017 Mar 14;12(3):e0172831. doi: 10.1371/journal.pone.0172831 (PMC5349653; doi:10.1371/journal.pone.0172831)
Supplement: S1 Table — (XLSX) [file pone.0172831.s001.xlsx]

## Sheet: Core-genes_annotation01
_JLS_M713776	CDS	contig0	2055084	2055245	162	53	+	KH domain RNA binding protein YlqC	KH domain RNA binding protein YlqC	Unknown
_JLS_M713922	CDS	contig0	2199524	2199760	237	78	+	Multimeric flavodoxin WrbA	- none -	Cytoplasmic
_JLS_M715009	CDS	contig0	3297048	3296839	210	69	-	Prokaryotic ubiquitin-like protein Pup	Cluster-based Subsystem Grouping Hypotheticals - perhaps Proteosome Related, Proteasome archaeal	Cytoplasmic
_JR2009_M408426	CDS	contig1246	787	512	276	91	-	Phosphoribosylamine--glycine ligase (EC 6.3.4.13)	- none -	Cytoplasmic
_JR2009_M408435	CDS	contig1226	28	393	366	121	+	Putative cytochrome P450 125 (EC 1.14.-.-); Putative cytochrome P450 IgrA	- none -	Cytoplasmic Membrane
_JR2009_M408474	CDS	contig1144	2214	1738	477	158	-	ClpB protein	- none -	Cytoplasmic
_JR2009_M408563	CDS	contig1047	690	502	189	62	-	Shikimate 5-dehydrogenase I alpha (EC 1.1.1.25)	- none -	Unknown
_JR2009_M408568	CDS	contig1044	2302	1934	369	122	-	Putative membrane protein Q2 colocalized with Q	Glycerolipid and Glycerophospholipid Metabolism in Bacteria	Cytoplasmic Membrane
_JR2009_M408572	CDS	contig1041	4160	3504	657	218	-	hypothetical protein	CBSS-164757.7.peg.5020, Cholesterol catabolic operon in Mycobacteria	Cytoplasmic
_JR2009_M408707	CDS	contig949	326	81	246	81	-	Cob(I)alamin adenosyltransferase (EC 2.5.1.17)	Cobalamin synthesis, Coenzyme B12 biosynthesis	Cytoplasmic
_JR2009_M408761	CDS	contig904	6	182	177	58	+	8-amino-7-oxononanoate synthase (EC 2.3.1.47)	Biotin biosynthesis, Biotin biosynthesis Experimental, Biotin synthesis cluster	Unknown
_JR2009_M408769	CDS	contig900	22	348	327	108	+	Biotin carboxylase of acetyl-CoA carboxylase (EC 6.3.4.14) / Biotin carboxyl carrier protein of acetyl-CoA carboxylase	- none -	Cytoplasmic
_JR2009_M408829	CDS	contig879	11	940	930	309	+	[Acyl-carrier-protein] acetyl transferase of FASI (EC 2.3.1.38) / Enoyl-[acyl-carrier-protein] reductase of FASI (EC 1.3.1.9) / 3-hydroxypalmitoyl-[acyl-carrier-protein] dehydratase of FASI (EC 4.2.1.61) / [Acyl-carrier-protein] malonyl transferase of FASI (EC 2.3.1.39) / [Acyl-carrier-protein] palmitoyl transferase of FASI (EC 2.3.1.-) / Acyl carrier protein of FASI / 3-oxoacyl-[acyl-carrier-pro…	CBSS-176299.4.peg.1292, Fatty Acid Biosynthesis FASII	Cytoplasmic Membrane
_JR2009_M408847	CDS	contig875	13	150	138	45	+	hypothetical protein	Cyanate hydrolysis	Unknown
_JR2009_M408911	CDS	contig850	4915	4709	207	68	-	hypothetical protein	- none -	Unknown
_JR2009_M408958	CDS	contig831	8330	7998	333	110	-	dTDP-Rha:A-D-GlcNAc-diphosphoryl polyprenol, A-3-L-rhamnosyl transferase WbbL	- none -	Unknown
_JR2009_M408964	CDS	contig824	1631	1113	519	172	-	Phosphoglycerate kinase (EC 2.7.2.3)	- none -	Cytoplasmic
_JR2009_M409103	CDS	contig778	7784	7365	420	139	-	3-methylmercaptopropionyl-CoA dehydrogenase (DmdC)	- none -	Unknown
_JR2009_M409151	CDS	contig768	3698	3123	576	191	-	Superfamily I DNA and RNA helicases and helicase subunits	CBSS-246196.1.peg.364	Cytoplasmic Membrane
_JR2009_M409503	CDS	contig698	51	665	615	204	+	ATP-dependent Clp protease, ATP-binding subunit ClpC / Negative regulator of genetic competence clcC/mecB	Acetyl-CoA fermentation to Butyrate, Butanol Biosynthesis, Butyrate metabolism cluster, Fatty acid metabolism cluster, Isoleucine degradation, Polyhydroxybutyrate metabolism, Valine degradation	Cytoplasmic
_JR2009_M409979	CDS	contig593	80	202	123	40	+	hypothetical protein	Menaquinone and Phylloquinone Biosynthesis, Menaquinone and Phylloquinone Biosynthesis -- gjo	Unknown
_JR2009_M409983	CDS	contig593	4125	3766	360	119	-	O-succinylbenzoate synthase (EC 4.2.1.113)	- none -	Unknown
_JR2009_M410087	CDS	contig577	1862	1707	156	51	-	protein of unknown function UPF0182	- none -	Unknown
_JR2009_M410131	CDS	contig573	7148	6252	897	298	-	hypothetical protein	- none -	Cytoplasmic
_JR2009_M410160	CDS	contig571	2957	2283	675	224	-	Possible protease IV SppA (endopeptidase IV) (signal peptide peptidase)	Biotin biosynthesis, Biotin synthesis cluster, Fatty acid metabolism cluster	Cytoplasmic Membrane
_JR2009_M410430	CDS	contig527	6931	6560	372	123	-	Arogenate dehydrogenase (EC 1.3.1.43)	- none -	Cytoplasmic
_JR2009_M410461	CDS	contig520	2678	2514	165	54	-	Tryptophanyl-tRNA synthetase (EC 6.1.1.2)	Broadly distributed proteins not in subsystems	Cytoplasmic
_JR2009_M410670	CDS	contig485	13	570	558	185	+	2-succinyl-5-enolpyruvyl-6-hydroxy-3-cyclohexene-1-carboxylic-acid synthase (EC 2.2.1.9)	- none -	Unknown
_JR2009_M410747	CDS	contig471	5621	5469	153	50	-	Predicted ATPase related to phosphate starvation-inducible protein PhoH	Biotin biosynthesis, Biotin biosynthesis Experimental, Biotin synthesis cluster	Unknown
_JR2009_M411031	CDS	contig425	1687	1574	114	37	-	FIG022958: hypothetical protein	- none -	Unknown
_JR2009_M411070	CDS	contig418	11	214	204	67	+	Thiamine-monophosphate kinase (EC 2.7.4.16)	DNA Repair Base Excision, Uracil-DNA glycosylase	Unknown
_JR2009_M411986	CDS	contig300	4322	3378	945	314	-	2-oxoglutarate oxidoreductase, alpha subunit (EC 1.2.7.3)"	- none -	Cytoplasmic
_JR2009_M412504	CDS	contig237	66	413	348	115	+	Glycolate oxidase, subunit GlcD	Peptidyl-prolyl cis-trans isomerase containing cluster	Cytoplasmic
_JR2009_M412513	CDS	contig236	5	160	156	51	+	Isochorismate synthase (EC 5.4.4.2)	- none -	Unknown
_JR2009_M412615	CDS	contig221	5763	5260	504	167	-	Ferrochelatase, protoheme ferro-lyase (EC 4.99.1.1)"	Aromatic amino acid degradation	Cytoplasmic
_JR2009_M412690	CDS	contig212	44	463	420	139	+	Mycothiol S-conjugate amidase Mca	- none -	Cytoplasmic
_JR2009_M412750	CDS	contig210	27780	27514	267	88	-	hypothetical protein	- none -	Unknown
_JR2009_M412915	CDS	contig185	3678	3058	621	206	-	Multimodular transpeptidase-transglycosylase (EC 2.4.1.129) (EC 3.4.-.-)	- none -	Unknown
_JR2009_M413229	CDS	contig149	16371	15859	513	170	-	conserved hypothetical protein protein	- none -	Cytoplasmic Membrane
_JR2009_M413597	CDS	contig105	9722	9420	303	100	-	FIG019733: possible DNA-binding protein	- none -	Unknown
_JR2009_M413660	CDS	contig98	26	148	123	40	+	Methylmalonyl-CoA mutase, small subunit (EC 5.4.99.2)"	G3E family of P-loop GTPases (metallocenter biosynthesis), Serine-glyoxylate cycle	Unknown
_JR2009_M413757	CDS	contig89	92	571	480	159	+	SECRETED ANTIGEN 85-B FBPB (85B) (ANTIGEN 85 COMPLEX B) (MYCOLYL TRANSFERASE 85B) (FIBRONECTIN-BINDING PROTEIN B) (EXTRACELLULAR ALPHA-ANTIGEN)	Isoleucine degradation, Valine degradation	Extracellular
_JR2009_M413819	CDS	contig83	3505	3329	177	58	-	FIG000506: Predicted P-loop-containing kinase	- none -	Cytoplasmic
_JR2009_M413992	CDS	contig59	197	679	483	160	+	DNA polymerase III subunits gamma and tau (EC 2.7.7.7)	- none -	Cytoplasmic
_KMS_M717852	CDS	contig0	131417	131584	168	55	+	short-chain dehydrogenase/reductase SDR	- none -	Cytoplasmic Membrane
_KMS_M720976	CDS	contig0	3351418	3351209	210	69	-	Prokaryotic ubiquitin-like protein Pup	Cluster-based Subsystem Grouping Hypotheticals - perhaps Proteosome Related, Proteasome archaeal	Cytoplasmic
_RIVM601174_M427050	CDS	contig15	862	719	144	47	-	Chromosome (plasmid) partitioning protein ParA / Sporulation initiation inhibitor protein Soj	Bacterial Cell Division, Bacterial Cytoskeleton, Bacterial Cytoskeleton, RNA modification and chromosome partitioning cluster, Ribosome post-transcriptional modification and chromosomal segregation cluster	Unknown
_RIVM601174_M430018	CDS	contig62	112013	111894	120	39	-	hypothetical protein	- none -	Unknown
_RIVM601174_M430095	CDS	contig65	4754	4620	135	44	-	SSU ribosomal protein S14p (S29e) @ SSU ribosomal protein S14p (S29e), zinc-independent	Ribosome SSU bacterial, Ribosome SSU bacterial	Cytoplasmic
_RIVM601174_M430621	CDS	contig74	2185	2379	195	64	+	phage integrase family protein	- none -	Unknown
_RIVM601174_M430643	CDS	contig77	13247	13747	501	166	+	FIG019327: Probable conserved membrane protein	- none -	Cytoplasmic Membrane
_RIVM601174_M431172	CDS	contig85	53181	54506	1326	441	+	Cell division protein FtsK	Bacterial Cell Division, Bacterial Cytoskeleton, Bacterial RNA-metabolizing Zn-dependent hydrolases	Cytoplasmic Membrane
_RIVM700367_M707819	CDS	contig21	25876	26115	240	79	+	Phosphate transport system regulatory protein PhoU	High affinity phosphate transporter and control of PHO regulon, Phosphate metabolism	Unknown
_RIVM700367_M708165	CDS	contig22	160734	160450	285	94	-	hypothetical protein	- none -	Unknown
_RIVM700367_M708692	CDS	contig29	1609	1478	132	43	-	GepiA	- none -	Unknown
_RIVM700367_M708858	CDS	contig38	83431	86010	2580	859	+	Iron-sulfur cluster assembly protein SufB	CBSS-196164.1.peg.1690, Iron-sulfur cluster assembly	Cytoplasmic
_RIVM700367_M708872	CDS	contig38	96270	96145	126	41	-	hypothetical protein	- none -	Unknown
_RIVM700367_M709220	CDS	contig49	3604	3801	198	65	+	short chain dehydrogenase	- none -	Unknown
_RIVM700367_M709446	CDS	contig60	4097	4231	135	44	+	hypothetical protein	- none -	Unknown
_RIVM700367_M709503	CDS	contig60	60867	60670	198	65	-	thiolase	- none -	Unknown
_RIVM700367_M709513	CDS	contig60	70154	69996	159	52	-	immunogenic protein antigen 84	- none -	Cytoplasmic
_RIVM700367_M709798	CDS	contig62	56721	56059	663	220	-	hypothetical protein	- none -	Cytoplasmic
_RIVM700367_M709905	CDS	contig65	15010	14825	186	61	-	Ubiquinol--cytochrome c reductase, cytochrome B subunit (EC 1.10.2.2)"	Ubiquinone Menaquinone-cytochrome c reductase complexes	Cytoplasmic Membrane
_RIVM700367_M710773	CDS	contig83	134945	131556	3390	1129	-	Ribonucleotide reductase of class Ib (aerobic), alpha subunit (EC 1.17.4.1)"	Ribonucleotide reduction	Cytoplasmic
_RIVM700367_M711474	CDS	contig106	6300	5923	378	125	-	Methionine ABC transporter ATP-binding protein	- none -	Cytoplasmic
_ATCC19527_M466291	CDS	contig9	326	18	309	102	-	putative acyl-CoA dehydrogenase	- none -	Unknown
_ATCC19527_M468196	CDS	contig46	107405	107094	312	103	-	Protein YidD	Mycobacterium virulence operon involved in an unknown function with a Jag Protein and YidC and YidD, RNA modification cluster	Unknown
_ATCC19527_M468453	CDS	contig46	366435	366268	168	55	-	hypothetical protein	- none -	Cytoplasmic Membrane
_ATCC19527_M468794	CDS	contig46	719116	719253	138	45	+	hypothetical protein	- none -	Cytoplasmic Membrane
_ATCC19527_M469093	CDS	contig46	1040598	1040750	153	50	+	hypothetical protein	- none -	Cytoplasmic Membrane
_ATCC19527_M469385	CDS	contig46	1322078	1319943	2136	711	-	RecA protein	DNA-replication, DNA repair, bacterial, DNA repair, bacterial RecFOR pathway, DNA repair system including RecA, MutS and a hypothetical protein, RecA and RecX	Cytoplasmic
_ATCC19527_M470157	CDS	contig50	135562	136353	792	263	+	Phosphoserine phosphatase (EC 3.1.3.3) / 1-acyl-sn-glycerol-3-phosphate acyltransferase (EC 2.3.1.51)	Glycerolipid and Glycerophospholipid Metabolism in Bacteria, Glycine and Serine Utilization, Ribosome post-transcriptional modification and chromosomal segregation cluster, Serine Biosynthesis	Cytoplasmic
_ATCC19527_M470191	CDS	contig50	165425	165943	519	172	+	NLP/P60 family protein	- none -	Extracellular
_ATCC19527_M470447	CDS	contig54	46859	46999	141	46	+	FIG00820244: hypothetical protein	- none -	Unknown
_ATCC19977_M00146518	CDS	contig0	87617	86784	834	277	-	Oxidoreductase, short-chain dehydrogenase/reductase family (EC 1.1.1.-)	Capsular Polysaccharides Biosynthesis and Assembly; CBSS-291331.3.peg.3674	atgacatccggcagtgcccagcgcaacagcctggtggtggtgaccggggccggcagcggcatcggccgcgagacctcgctggccttcgcccgccagggcgcccgtgtcgtggtcgccgatatcaaccatgacaccgccaacgagaccgtcgggctcatcgagaagctcggcgggtccgcgtacccgtacgcgctggacgtgtccgacgaggcggcggtgactgccttcgccgacgatgtgtgcgccaagcacggcgtgcccgatgtcctgatcaacaacgccggcgtcggacacggcggccggttcttcgagacgtcttccaccgacttccagcgggtactcaacatcaacctgggcggagtggtccacggctgtcgcgcgttcgggccgcggatggcc…
_ATCC19977_M00147177	CDS	contig0	737045	736908	138	45	-	hypothetical protein		ttgtgggtcacactgttatcccaggtaagctccctttccgtggtgctcttcttcgagatcatgttggtggccgcggtgctcgtcatcacctggttcgcgctgtacgcgctgtaccggctgatcaccgacgagtcgtga
_ATCC19977_M00147775	CDS	contig0	1318505	1318618	114	37	+	FIG00821544: hypothetical protein		atgccacccgatcaagacctggatcccaaccagcagcactggcaagaccggctggacaacttccaatgggtcgtcggctcgctggcagctcagctcgattcgatcccgatctag
_ATCC19977_M00148648	CDS	contig0	2186478	2186672	195	64	+	Prokaryotic ubiquitin-like protein Pup	Cluster-based Subsystem Grouping Hypotheticals - perhaps Proteosome Related; Proteasome archaeal	atggcgcaggaacagaccaagcgcggtggtggcggagacgatgacgacgtcaccgacctgggaggacccgcagggcaggagcgccgagaaaagctggcggaggacactgacgatctgctcgatgagatcgacgatgtgctggaagagaacgccgaggacttcgtgcgggcgtacgtccaaaagggtggccagtga
_ATCC19977_M00150190	CDS	contig0	3721654	3722982	1329	442	+	FIG026501: hypothetical protein		atggctgctgacatcgttcccatcgaactcgggctcaccgaaggtgacgtagtcaccctgtgggccccgcggtggcgcgacgccggagacgagtgggaagcgtttctgggcaaggacgacgatctatacgtgttcgagtcggtcgccgatctggtggccttcgtccggaccgacaacgacaacgacctggtcgatcacccggcgtggtccacactggcatcgctgtctgccgacgagctggagccggacgacgacaaccgctacgacctgatcggtgtacccgagctggttgccgacaagcccaccgaggacgctgtcgacaccttgcgcgccacgctggcgatcgtcgcgtccattggcgcggtctgcgagctggcccccatcaacaagctcatcaac…
_ATCC19977_M00151497	CDS	contig0	5065861	5065977	117	38	+	hypothetical protein		gtggccaaccagccgccgcggatcaggccatgcgccgtcaacgcctctaccgcgtactggctacaggtcggcatgaaccggcaactgggcagccgcatcggcgagatccaggtctga
_ATCC25954_M695663	CDS	contig2	115079	115957	879	292	+	Transcriptional regulator, AsnC family	- none -	Unknown
_ATCC25954_M696382	CDS	contig3	198307	198167	141	46	-	hypothetical protein	- none -	Cytoplasmic Membrane
_ATCC25954_M696854	CDS	contig32	402600	403157	558	185	+	Long-chain-fatty-acid--CoA ligase (EC 6.2.1.3)	Biotin biosynthesis, Biotin synthesis cluster, Fatty acid metabolism cluster	Cytoplasmic
_ATCC25954_M697732	CDS	contig6	42187	41846	342	113	-	Chromosome (plasmid) partitioning protein ParB / Stage 0 sporulation protein J	Bacterial Cytoskeleton, Bacterial Cytoskeleton, RNA modification and chromosome partitioning cluster	Unknown
_ATCC25954_M698298	CDS	contig8	73165	72437	729	242	-	Probable polyketide synthase, similar to many. e.g. gp|_ATCC25954_M63676|SERERYAA_1 S.erythraea first ORF of eryA gene, involved in complex polyketide formation in erythromycin biosynthesis."	- none -	Cytoplasmic
_ATCC25954_M698690	CDS	contig8	475488	473188	2301	766	-	Replicative DNA helicase (EC 3.6.1.-) @ intein-containing	DNA-replication, Inteins	Cytoplasmic
_ATCC25954_M698782	CDS	contig9	86525	85932	594	197	-	2-isopropylmalate synthase (EC 2.3.3.13)	Branched-Chain Amino Acid Biosynthesis, Leucine Biosynthesis	Unknown
_ATCC25954_M699049	CDS	contig10	147241	147600	360	119	+	Histidinol-phosphate aminotransferase (EC 2.6.1.9)	Histidine Biosynthesis	Cytoplasmic Membrane
_ATCC25954_M699067	CDS	contig10	161794	162189	396	131	+	Glutamate synthase [NADPH] large chain (EC 1.4.1.13)	Ammonia assimilation, Glutamine, Glutamate, Aspartate and Asparagine Biosynthesis	Cytoplasmic
_ATCC25954_M699072	CDS	contig10	170234	170359	126	41	+	Acyl-CoA thioesterase II (EC 3.1.2.-)	Acyl-CoA thioesterase II, CBSS-1806.1.peg.1285	Unknown
_ATCC25954_M700138	CDS	contig13	119089	118841	249	82	-	Putative membrane protein MmpS3	- none -	Cytoplasmic Membrane
_ATCC25954_M700359	CDS	contig16	2378	2587	210	69	+	Adenine phosphoribosyltransferase (EC 2.4.2.7)	Purine conversions, cAMP signaling in bacteria	Cytoplasmic
_ATCC25954_M700910	CDS	contig23	25688	25933	246	81	+	Beta-hexosaminidase (EC 3.2.1.52)	- none -	Unknown
_DSM44199_M355520	CDS	contig20	351	527	177	58	+	Ribonucleotide reductase of class Ib (aerobic), beta subunit (EC 1.17.4.1)"	Ribonucleotide reduction	Unknown
_DSM44199_M355596	CDS	contig22	36254	36096	159	52	-	hypothetical protein	- none -	Cytoplasmic Membrane
_DSM44199_M355708	CDS	contig25	21573	22115	543	180	+	Beta-hexosaminidase (EC 3.2.1.52)	- none -	Cytoplasmic
_DSM44199_M355970	CDS	contig31	3	356	354	117	+	Methylenetetrahydrofolate dehydrogenase (NADP+) (EC 1.5.1.5) / Methenyltetrahydrofolate cyclohydrolase (EC 3.5.4.9)	5-FCL-like protein, One-carbon metabolism by tetrahydropterines, One-carbon metabolism by tetrahydropterines	Unknown
_DSM44199_M356304	CDS	contig40	30890	30768	123	40	-	FIG00821544: hypothetical protein	- none -	Unknown
_DSM44199_M356523	CDS	contig45	117	305	189	62	+	4'-phosphopantetheinyl transferase EntD (EC 2.7.8.-)	- none -	Unknown
_DSM44199_M356811	CDS	contig53	44	646	603	200	+	3,4-dihydroxy-2-butanone 4-phosphate synthase (EC 4.1.99.12) / GTP cyclohydrolase II (EC 3.5.4.25)"	Molybdenum cofactor biosynthesis, Riboflavin, FMN and FAD metabolism, Riboflavin, FMN and FAD metabolism, Riboflavin, FMN and FAD metabolism in plants, Riboflavin, FMN and FAD metabolism in plants, Riboflavin synthesis cluster, Riboflavin synthesis cluster, riboflavin to FAD	Cytoplasmic
_DSM44199_M357060	CDS	contig58	42950	42552	399	132	-	FIG030330: hypothetical protein	CBSS-227882.1.peg.6980	Unknown
_DSM44199_M357064	CDS	contig59	5791	5564	228	75	-	fumarate reductase/succinate dehydrogenase flavoprotein, N-terminal:FAD dependent oxidoreductase	Succinate dehydrogenase	Unknown
_DSM44199_M357159	CDS	contig64	11265	10408	858	285	-	Excinuclease ABC subunit B	DNA repair, UvrABC system	Cytoplasmic
_DSM44199_M357544	CDS	contig79	9371	9496	126	41	+	hypothetical protein	- none -	Unknown
_DSM44199_M357864	CDS	contig91	34376	31767	2610	869	-	hypothetical protein	- none -	Cytoplasmic
_DSM44199_M357865	CDS	contig92	17	1114	1098	365	+	Dihydrolipoamide succinyltransferase component (E2) of 2-oxoglutarate dehydrogenase complex (EC 2.3.1.61) / 2-oxoglutarate dehydrogenase E1 component (EC 1.2.4.2)	Dehydrogenase complexes, Dehydrogenase complexes, TCA Cycle, TCA Cycle	Cytoplasmic
_DSM44199_M357877	CDS	contig92	9513	9157	357	118	-	Glycerol-3-phosphate ABC transporter, ATP-binding protein UgpC (TC 3.A.1.1.3)"	Glycerol and Glycerol-3-phosphate Uptake and Utilization	Cytoplasmic Membrane
_DSM44199_M358084	CDS	contig94	140530	140766	237	78	+	LSU ribosomal protein L25p	Ribosome LSU bacterial, Transcription repair cluster	Unknown
_DSM44199_M358367	CDS	contig101	49497	49655	159	52	+	hypothetical protein	- none -	Cytoplasmic Membrane
_DSM44199_M358708	CDS	contig106	47676	47230	447	148	-	DNA polymerase III subunits gamma and tau (EC 2.7.7.7)	DNA-replication, DNA processing cluster	Cytoplasmic
_DSM44199_M358746	CDS	contig109	232	3909	3678	1225	+	hypothetical protein	- none -	Cytoplasmic
_DSM46621_M338468	CDS	contig4	39149	38955	195	64	-	Prokaryotic ubiquitin-like protein Pup	Cluster-based Subsystem Grouping Hypotheticals - perhaps Proteosome Related, Proteasome archaeal	Cytoplasmic
_DSM46621_M339722	CDS	contig8	91236	91084	153	50	-	hypothetical protein	- none -	Unknown
_DSM46621_M340051	CDS	contig9	182042	182311	270	89	+	Mycofactocin system heme/flavin dehydrogenase	Mycofactocin system cluster	Cytoplasmic
_DSM46621_M340214	CDS	contig10	158801	158688	114	37	-	hypothetical protein	- none -	Unknown
_DSM46621_M340357	CDS	contig13	5326	5673	348	115	+	Inosine-5'-monophosphate dehydrogenase (EC 1.1.1.205)	Purine conversions, Purine salvage cluster	Unknown
_DSM46621_M340890	CDS	contig15	96628	96428	201	66	-	Thymidylate kinase (EC 2.7.4.9)	pyrimidine conversions	Unknown
_DSM46621_M342021	CDS	contig24	64399	64220	180	59	-	hypothetical protein	- none -	Cytoplasmic Membrane
_DSM46621_M342462	CDS	contig28	16075	15767	309	102	-	Probable exported protease [EC:3.4.-.-]	- none -	Unknown
_DSM46621_M342664	CDS	contig30	61691	61281	411	136	-	putative aminotransferase	- none -	Cytoplasmic
_DSM46621_M342715	CDS	contig30	106615	107331	717	238	+	Ferredoxin / Ferredoxin--NADP(+) reductase, actinobacterial (eukaryote-like) type (EC 1.18.1.2)"	Inorganic Sulfur Assimilation, Inorganic Sulfur Assimilation, Soluble cytochromes and functionally related electron carriers	Cytoplasmic
_DSM46621_M343371	CDS	contig41	79594	79019	576	191	-	DNA double-strand break repair protein Mre11	Rad50-Mre11 DNA repair cluster	Unknown
_DSM46621_M343553	CDS	contig47	6741	6881	141	46	+	N-succinyl-L,L-diaminopimelate desuccinylase (EC 3.5.1.18)"	Arginine Biosynthesis -- gjo, Arginine Biosynthesis extended, Lysine Biosynthesis DAP Pathway, Lysine Biosynthesis DAP Pathway, GJO scratch	Unknown
_DSM46621_M343782	CDS	contig53	18604	18398	207	68	-	POSSIBLE OXIDOREDUCTASE	- none -	Cytoplasmic Membrane
_DSM46621_M343880	CDS	contig62	10	294	285	94	+	F420-dependent glucose-6-phosphate dehydrogenase	- none -	Cytoplasmic
_JS623_M445864	CDS	contig0	29455	28013	1443	480	-	FIG025441: hypothetical protein	- none -	Cytoplasmic
_JS623_M446927	CDS	contig0	1094012	1093896	117	38	-	hypothetical protein	- none -	Cytoplasmic Membrane
_JS623_M447715	CDS	contig0	1839406	1839594	189	62	+	Formaldehyde dehydrogenase MscR, NAD/mycothiol-dependent (EC 1.2.1.66) / S-nitrosomycothiol reductase MscR	Glutathione analogs: mycothiol, Glutathione analogs: mycothiol	Cytoplasmic
_JS623_M450305	CDS	contig0	4359455	4359616	162	53	+	Thiol peroxidase, Bcp-type (EC 1.11.1.15)"	CBSS-316057.3.peg.3521, Thioredoxin-disulfide reductase	Unknown
_JS623_M452287	CDS	contig0	6331636	6331923	288	95	+	Ubiquinol--cytochrome c reductase, cytochrome B subunit (EC 1.10.2.2)"	Ubiquinone Menaquinone-cytochrome c reductase complexes	Cytoplasmic Membrane
_NBB3_M441265	CDS	contig0	1877304	1875895	1410	469	-	FIG025441: hypothetical protein	- none -	Unknown
_NBB3_M441800	CDS	contig0	2406127	2405924	204	67	-	Conserved hypothetical integral membrane protein YrbE1A	Mycobacterium virulence operon MCE involved in cell invasion	Cytoplasmic Membrane
_NBB3_M442160	CDS	contig0	2750619	2750344	276	91	-	Thioredoxin reductase (EC 1.8.1.9)	Thioredoxin-disulfide reductase, pyrimidine conversions	Cytoplasmic
_NBB3_M442172	CDS	contig0	2761307	2761423	117	38	+	FIG004453: protein YceG like	CBSS-281090.3.peg.464	Unknown
_NBB3_M442199	CDS	contig0	2785166	2784744	423	140	-	Cytochrome c-type biogenesis protein CcsA/ResC	Biogenesis of c-type cytochromes, CBSS-196164.1.peg.461	Cytoplasmic Membrane
_NBB3_M442200	CDS	contig0	2785718	2785281	438	145	-	Cytochrome c-type biogenesis protein CcsA/ResC	Biogenesis of c-type cytochromes, CBSS-196164.1.peg.461	Unknown
_NBB3_M443741	CDS	contig0	4282137	4282009	129	42	-	hypothetical protein	- none -	Unknown
_NBB4_M327112	CDS	contig0	27934	26456	1479	492	-	FIG025441: hypothetical protein	- none -	Cytoplasmic
_NBB4_M327471	CDS	contig0	398342	398566	225	74	+	Glucose-1-phosphate thymidylyltransferase (EC 2.7.7.24)	Rhamnose containing glycans, dTDP-rhamnose synthesis	Unknown
_NBB4_M331567	CDS	contig0	4704578	4704721	144	47	+	hypothetical protein	- none -	Cytoplasmic Membrane
_PYR1_M701110	CDS	contig0	36346	34934	1413	470	-	FIG025441: hypothetical protein	- none -	Cytoplasmic
_PYR1_M706727	CDS	contig0	5854877	5855161	285	94	+	hypothetical protein	- none -	Cytoplasmic Membrane
_UMWWY_M770167	CDS	contig24	68516	68253	264	87	-	ABC transporter, ATP-binding/permease protein	- none -	Cytoplasmic Membrane
_UMWWY_M770868	CDS	contig30	23774	23893	120	39	+	hypothetical protein	- none -	Unknown
_UMWWY_M774724	CDS	contig77	25241	25504	264	87	+	FIG00825775: hypothetical protein	- none -	Cytoplasmic Membrane
_Agy99_M689546	CDS	contig0	34	1533	1500	499	+	Chromosomal replication initiator protein DnaA	DNA-replication, DNA replication cluster 1	Cytoplasmic
_Agy99_M689547	CDS	contig0	2123	3280	1158	385	+	DNA polymerase III beta subunit (EC 2.7.7.7)	DNA-replication, DNA replication cluster 1	Cytoplasmic
_Agy99_M689548	CDS	contig0	3379	4458	1080	359	+	DNA recombination and repair protein RecF	DNA repair, bacterial RecFOR pathway, DNA replication cluster 1	Cytoplasmic
_Agy99_M689549	CDS	contig0	4746	5018	273	90	+	Zn-ribbon-containing, possibly RNA-binding protein and truncated derivatives	DNA replication cluster 1	Unknown
_Agy99_M689550	CDS	contig0	5228	7306	2079	692	+	DNA gyrase subunit B (EC 5.99.1.3)	DNA gyrase subunits, DNA replication cluster 1, DNA topoisomerases, Type II, ATP-dependent, Resistance to fluoroquinolones	Cytoplasmic
_Agy99_M689551	CDS	contig0	7358	9865	2508	835	+	DNA gyrase subunit A (EC 5.99.1.3)	DNA gyrase subunits, DNA replication cluster 1, DNA topoisomerases, Type II, ATP-dependent, Resistance to fluoroquinolones	Cytoplasmic
_Agy99_M689558	CDS	contig0	13925	14239	315	104	+	Peptidyl-prolyl cis-trans isomerase (EC 5.2.1.8)	Peptidyl-prolyl cis-trans isomerase containing cluster	Cytoplasmic
_Agy99_M689559	CDS	contig0	14594	14250	345	114	-	FIG020554: membrane protein	Peptidyl-prolyl cis-trans isomerase containing cluster	Cytoplasmic
_Agy99_M689560	CDS	contig0	15007	14831	177	58	-	FIG018426: putative septation inhibitor protein	- none -	Cytoplasmic Membrane
_Agy99_M689561	CDS	contig0	15000	15182	183	60	+	FIG00830446: hypothetical protein	- none -	Unknown
_Agy99_M689563	CDS	contig0	16022	16708	687	228	+	Anthranilate synthase, amidotransferase component (EC 4.1.3.27) @ Para-aminobenzoate synthase, amidotransferase component (EC 2.6.1.85)"	Chorismate: Intermediate for synthesis of Tryptophan, PAPA antibiotics, PABA, 3-hydroxyanthranilate and more., Chorismate: Intermediate for synthesis of Tryptophan, PAPA antibiotics, PABA, 3-hydroxyanthranilate and more., Folate Biosynthesis, Tryptophan synthesis, Tryptophan synthesis	Cytoplasmic
_Agy99_M689564	CDS	contig0	18566	16686	1881	626	-	Serine/threonine protein kinase PrkC, regulator of stationary phase	- none -	Cytoplasmic Membrane
_Agy99_M689565	CDS	contig0	19903	18563	1341	446	-	Serine/threonine-protein kinase PknA (EC 2.7.11.1)	- none -	Cytoplasmic Membrane
_Agy99_M689566	CDS	contig0	21393	19918	1476	491	-	Cell division protein FtsI [Peptidoglycan synthetase] (EC 2.4.1.129)	16S rRNA modification within P site of ribosome, Bacterial Cell Division, Bacterial Cytoskeleton, Peptidoglycan Biosynthesis	Cytoplasmic Membrane
_Agy99_M689567	CDS	contig0	22757	21390	1368	455	-	Cell division protein FtsW	Bacterial Cell Division, Bacterial Cytoskeleton	Cytoplasmic Membrane
_Agy99_M689568	CDS	contig0	24286	22796	1491	496	-	Serine/threonine phosphatase PPP (EC 3.1.3.16)	- none -	Cytoplasmic
_Agy99_M689598	CDS	contig0	48389	48994	606	201	+	FIG00996838: hypothetical protein	- none -	Cytoplasmic
_Agy99_M689602	CDS	contig0	51715	54726	3012	1003	+	Leucyl-tRNA synthetase (EC 6.1.1.4)	tRNA aminoacylation, Leu	Cytoplasmic
_Agy99_M689612	CDS	contig0	62405	61287	1119	372	-	Inositol-1-phosphate synthase (EC 5.5.1.4)	- none -	Cytoplasmic
_Agy99_M689613	CDS	contig0	63009	62467	543	180	-	Transcriptional regulator, PadR family	CBSS-1352.1.peg.856	Cytoplasmic
_Agy99_M689616	CDS	contig0	65039	67111	2073	690	+	Multimodular transpeptidase-transglycosylase (EC 2.4.1.129) (EC 3.4.-.-)	Peptidoglycan Biosynthesis	Cytoplasmic Membrane
_Agy99_M689617	CDS	contig0	67108	68748	1641	546	+	Multimodular transpeptidase-transglycosylase (EC 2.4.1.129) (EC 3.4.-.-)	Peptidoglycan Biosynthesis	Cytoplasmic Membrane
_Agy99_M689619	CDS	contig0	69588	69800	213	70	+	SSU ribosomal protein S6p	Ribosome SSU bacterial	Cytoplasmic
_Agy99_M689620	CDS	contig0	69892	70407	516	171	+	Single-stranded DNA-binding protein	DNA repair, bacterial, DNA repair, bacterial RecFOR pathway	Cytoplasmic
_Agy99_M689622	CDS	contig0	70754	71212	459	152	+	LSU ribosomal protein L9p	Ribosome LSU bacterial	Cytoplasmic
_Agy99_M689623	CDS	contig0	71779	73125	1347	448	+	Replicative DNA helicase (EC 3.6.1.-) @ intein-containing	DNA-replication, Inteins	Cytoplasmic
_Agy99_M689639	CDS	contig0	88001	87171	831	276	-	O-antigen export system permease protein RfbD	- none -	Cytoplasmic Membrane
_Agy99_M689640	CDS	contig0	88927	87998	930	309	-	Putative glycosyl transferase	- none -	Cytoplasmic
_Agy99_M689641	CDS	contig0	89762	88920	843	280	-	O-antigen export system, ATP-binding protein	- none -	Cytoplasmic Membrane
_Agy99_M689642	CDS	contig0	90299	89766	534	177	-	FIG00822472: hypothetical protein	- none -	Cytoplasmic
_Agy99_M689644	CDS	contig0	92407	93612	1206	401	+	Cysteine desulfurase (EC 2.8.1.7)	Alanine biosynthesis, CBSS-84588.1.peg.1247, Iron-sulfur cluster assembly	Cytoplasmic
_Agy99_M689645	CDS	contig0	94644	93652	993	330	-	Quinone oxidoreductase (EC 1.6.5.5)	Quinone oxidoreductase family	Cytoplasmic
_Agy99_M689677	CDS	contig0	121193	120549	645	214	-	probable RNA methyltransferase	- none -	Cytoplasmic
_Agy99_M689681	CDS	contig0	124293	123439	855	284	-	Possible membrane protein	- none -	Unknown
_Agy99_M689683	CDS	contig0	128024	125478	2547	848	-	ClpB protein	Protein chaperones, Proteolysis in bacteria, ATP-dependent	Cytoplasmic
_Agy99_M689700	CDS	contig0	148720	148343	378	125	-	FIG028963: hypothetical protein	- none -	Unknown
_Agy99_M689716	CDS	contig0	161142	160720	423	140	-	PROBABLE CONSERVED TRANSMEMBRANE PROTEIN	- none -	Cytoplasmic Membrane
_Agy99_M689720	CDS	contig0	163977	163531	447	148	-	FIG00820677: hypothetical protein	- none -	Unknown
_Agy99_M689726	CDS	contig0	169749	168649	1101	366	-	GTP-binding and nucleic acid-binding protein YchF	- none -	Cytoplasmic
_Agy99_M689728	CDS	contig0	172006	171116	891	296	-	4-hydroxy-3-methylbut-2-enyl diphosphate reductase (EC 1.17.1.2)	Isoprenoid Biosynthesis, Nonmevalonate Branch of Isoprenoid Biosynthesis	Cytoplasmic
_Agy99_M689729	CDS	contig0	172224	172841	618	205	+	FIG00997309: hypothetical protein	- none -	Cytoplasmic Membrane
_Agy99_M689730	CDS	contig0	172838	174085	1248	415	+	Exodeoxyribonuclease VII large subunit (EC 3.1.11.6)	DNA repair, bacterial	Cytoplasmic
_Agy99_M689739	CDS	contig0	182086	181505	582	193	-	FIG00820022: hypothetical protein	- none -	Unknown
_Agy99_M689740	CDS	contig0	182323	183309	987	328	+	Fructose-1,6-bisphosphatase, GlpX type (EC 3.1.3.11)"	Glycolysis and Gluconeogenesis	Cytoplasmic
_Agy99_M689741	CDS	contig0	183347	184777	1431	476	+	Fumarate hydratase class II (EC 4.2.1.2)	TCA Cycle	Cytoplasmic
_Agy99_M689743	CDS	contig0	186342	185884	459	152	-	Adenylate cyclase (EC 4.6.1.1)	cAMP signaling in bacteria	Unknown
_Agy99_M689746	CDS	contig0	189166	188333	834	277	-	Predicted ATPase related to phosphate starvation-inducible protein PhoH	Phosphate metabolism	Cytoplasmic
_Agy99_M689747	CDS	contig0	189608	189210	399	132	-	Predicted ATPase related to phosphate starvation-inducible protein PhoH	Phosphate metabolism	Cytoplasmic
_Agy99_M689748	CDS	contig0	190795	189944	852	283	-	Fatty acid desaturase occurring in virulence cluster	Mycobacterium virulence operon involved in lipid metabolism	Cytoplasmic
_Agy99_M689750	CDS	contig0	192270	193208	939	312	+	Pantothenate kinase (EC 2.7.1.33)	Coenzyme A Biosynthesis	Cytoplasmic
_Agy99_M689755	CDS	contig0	197655	196867	789	262	-	(2E,6Z)-farnesyl diphosphate synthase (EC 2.5.1.68)	Isoprenoinds for Quinones	Cytoplasmic
_Agy99_M689760	CDS	contig0	202143	201271	873	290	-	Mycothiol S-conjugate amidase Mca	Glutathione analogs: mycothiol	Cytoplasmic
_Agy99_M689761	CDS	contig0	202285	202719	435	144	+	FIG00821098: hypothetical protein	- none -	Unknown
_Agy99_M689762	CDS	contig0	202966	203445	480	159	+	Transcription elongation factor GreA	Transcription factors bacterial	Cytoplasmic
_Agy99_M689763	CDS	contig0	204694	203528	1167	388	-	Cystathionine gamma-lyase (EC 4.4.1.1)	Cysteine Biosynthesis, Glycine and Serine Utilization, Methionine Biosynthesis, Methionine Degradation	Cytoplasmic
_Agy99_M689765	CDS	contig0	207142	205748	1395	464	-	Cystathionine beta-synthase (EC 4.2.1.22)	Cysteine Biosynthesis, Glycine and Serine Utilization, Methionine Biosynthesis, Methionine Degradation	Unknown
_Agy99_M689769	CDS	contig0	211722	210985	738	245	-	PROBABLE CONSERVED TRANSMEMBRANE PROTEIN	- none -	Cytoplasmic Membrane
_Agy99_M689770	CDS	contig0	212063	213112	1050	349	+	3-hydroxyisobutyryl-CoA hydrolase (EC 3.1.2.4)	Valine degradation	Cytoplasmic
_Agy99_M689771	CDS	contig0	213124	213897	774	257	+	Enoyl-CoA hydratase [valine degradation] (EC 4.2.1.17)	Valine degradation	Cytoplasmic Membrane
_Agy99_M689797	CDS	contig0	241851	239476	2376	791	-	Cation-transporting ATPase, E1-E2 family	- none -	Cytoplasmic Membrane
_Agy99_M689802	CDS	contig0	245526	244795	732	243	-	Enoyl-CoA hydratase (EC 4.2.1.17)	Acetyl-CoA fermentation to Butyrate, Butanol Biosynthesis, Butyrate metabolism cluster, Fatty acid metabolism cluster, Isoleucine degradation, Polyhydroxybutyrate metabolism, Valine degradation	Cytoplasmic
_Agy99_M689810	CDS	contig0	254068	254193	126	41	+	FAD-binding dehydrogenase	- none -	Unknown
_Agy99_M689813	CDS	contig0	256527	257867	1341	446	+	Sensor-type histidine kinase prrB (EC 2.7.13.3)	- none -	Cytoplasmic Membrane
_Agy99_M689819	CDS	contig0	263044	261749	1296	431	-	Citrate synthase (si) (EC 2.3.3.1)	Glyoxylate bypass, Serine-glyoxylate cycle, TCA Cycle	Cytoplasmic
_Agy99_M689821	CDS	contig0	265608	265165	444	147	-	Pyridoxamine 5'-phosphate oxidase (EC 1.4.3.5)	Pyridoxin (Vitamin B6) Biosynthesis	Unknown
_Agy99_M689823	CDS	contig0	266751	267605	855	284	+	Citrate synthase (si) (EC 2.3.3.1)	Glyoxylate bypass, Serine-glyoxylate cycle, TCA Cycle	Cytoplasmic
_Agy99_M689830	CDS	contig0	275312	273672	1641	546	-	Ferredoxin / Ferredoxin--NADP(+) reductase, actinobacterial (eukaryote-like) type (EC 1.18.1.2)"	Inorganic Sulfur Assimilation, Inorganic Sulfur Assimilation, Soluble cytochromes and functionally related electron carriers	Cytoplasmic
_Agy99_M689831	CDS	contig0	276362	275376	987	328	-	possible transmembrane protein	- none -	Cytoplasmic Membrane
_Agy99_M689832	CDS	contig0	276608	277738	1131	376	+	Phosphoserine aminotransferase (EC 2.6.1.52)	Glycine and Serine Utilization, Pyridoxin (Vitamin B6) Biosynthesis, Serine Biosynthesis	Cytoplasmic
_Agy99_M689833	CDS	contig0	277875	278651	777	258	+	FIG00996668: hypothetical protein	- none -	Cytoplasmic
_Agy99_M689835	CDS	contig0	279771	278932	840	279	-	putative rRNA methylase	- none -	Unknown
_Agy99_M689840	CDS	contig0	282018	281215	804	267	-	FIG00821400: hypothetical protein	- none -	Cytoplasmic
_Agy99_M689841	CDS	contig0	282157	283833	1677	558	+	possible membrane protein	- none -	Cytoplasmic Membrane
_Agy99_M689846	CDS	contig0	288836	288432	405	134	-	Cold shock protein CspC	Cold shock, CspA family of proteins	Cytoplasmic
_Agy99_M689852	CDS	contig0	293018	292533	486	161	-	Molybdenum cofactor biosynthesis protein MoaB	Molybdenum cofactor biosynthesis	Cytoplasmic
_Agy99_M689853	CDS	contig0	293440	293015	426	141	-	Molybdenum cofactor biosynthesis protein MoaC	Molybdenum cofactor biosynthesis	Cytoplasmic
_Agy99_M689854	CDS	contig0	293773	293564	210	69	-	FIG057355: hypothetical protein	- none -	Unknown
_Agy99_M689855	CDS	contig0	293836	296094	2259	752	+	probable DNA-binding protein	- none -	Cytoplasmic Membrane
_Agy99_M689856	CDS	contig0	296177	297826	1650	549	+	DNA repair helicase	- none -	Cytoplasmic
_Agy99_M689862	CDS	contig0	304063	301919	2145	714	-	Enoyl-CoA hydratase [isoleucine degradation] (EC 4.2.1.17) / 3-hydroxyacyl-CoA dehydrogenase (EC 1.1.1.35) / 3-hydroxybutyryl-CoA epimerase (EC 5.1.2.3)	Acetyl-CoA fermentation to Butyrate, Acetyl-CoA fermentation to Butyrate, Butyrate metabolism cluster, Fatty acid metabolism cluster, Fatty acid metabolism cluster, Isoleucine degradation, Isoleucine degradation, Polyhydroxybutyrate metabolism, Polyhydroxybutyrate metabolism, Valine degradation	Cytoplasmic
_Agy99_M689863	CDS	contig0	305279	304068	1212	403	-	3-ketoacyl-CoA thiolase [isoleucine degradation] (EC 2.3.1.16)	Isoleucine degradation	Cytoplasmic
_Agy99_M689984	CDS	contig0	414410	414655	246	81	+	Phosphoribosylformylglycinamidine synthase, PurS subunit (EC 6.3.5.3)"	De Novo Purine Biosynthesis	Cytoplasmic
_Agy99_M689985	CDS	contig0	414652	415326	675	224	+	Phosphoribosylformylglycinamidine synthase, glutamine amidotransferase subunit (EC 6.3.5.3)"	De Novo Purine Biosynthesis	Cytoplasmic
_Agy99_M689992	CDS	contig0	420290	420466	177	58	+	Aspartyl aminopeptidase	- none -	Unknown
_Agy99_M689993	CDS	contig0	420614	421228	615	204	+	Aspartyl aminopeptidase	- none -	Cytoplasmic Membrane
_Agy99_M689994	CDS	contig0	421256	421615	360	119	+	Aspartyl aminopeptidase	- none -	Cytoplasmic
_Agy99_M689999	CDS	contig0	422922	425051	2130	709	+	Phosphoribosylformylglycinamidine synthase, synthetase subunit (EC 6.3.5.3)"	De Novo Purine Biosynthesis	Cytoplasmic
_Agy99_M690005	CDS	contig0	431055	431396	342	113	+	FIG00820565: hypothetical protein	- none -	Unknown
_Agy99_M690006	CDS	contig0	431535	433061	1527	508	+	Amidophosphoribosyltransferase (EC 2.4.2.14)	De Novo Purine Biosynthesis	Cytoplasmic
_Agy99_M690007	CDS	contig0	433203	434228	1026	341	+	Phosphoribosylformylglycinamidine cyclo-ligase (EC 6.3.3.1)	De Novo Purine Biosynthesis	Cytoplasmic
_Agy99_M690008	CDS	contig0	434458	434279	180	59	-	FIG00821405: hypothetical protein	- none -	Unknown
_Agy99_M690009	CDS	contig0	435708	434617	1092	363	-	Folate-dependent protein for Fe/S cluster synthesis/repair in oxidative stress	Iron-sulfur cluster assembly	Cytoplasmic
_Agy99_M690017	CDS	contig0	443859	443275	585	194	-	DUF1794	Iron-sulfur cluster assembly	Cytoplasmic Membrane
_Agy99_M690018	CDS	contig0	444369	444097	273	90	-	sulphur metabolism protein, SseC2	- none -	Unknown
_Agy99_M690019	CDS	contig0	445243	444401	843	280	-	Thiosulfate sulfurtransferase, rhodanese (EC 2.8.1.1)"	- none -	Cytoplasmic
_Agy99_M690021	CDS	contig0	446941	446048	894	297	-	FIG00821015: hypothetical protein	- none -	Cytoplasmic Membrane
_Agy99_M690023	CDS	contig0	447453	448031	579	192	+	Phosphate regulon transcriptional regulatory protein PhoB (SphR)	High affinity phosphate transporter and control of PHO regulon, PhoR-PhoB two-component regulatory system, Phosphate metabolism	Cytoplasmic
_Agy99_M690024	CDS	contig0	448028	448990	963	320	+	Acetyl-CoA:Cys-GlcN-Ins acetyltransferase, mycothiol synthase MshD	Glutathione analogs: mycothiol	Unknown
_Agy99_M690029	CDS	contig0	452247	453023	777	258	+	Phosphate transport ATP-binding protein PstB (TC 3.A.1.7.1)	High affinity phosphate transporter and control of PHO regulon, Phosphate metabolism	Cytoplasmic Membrane
_Agy99_M690030	CDS	contig0	453726	453058	669	222	-	Phosphate transport system regulatory protein PhoU	High affinity phosphate transporter and control of PHO regulon, Phosphate metabolism	Cytoplasmic
_Agy99_M690034	CDS	contig0	457307	456174	1134	377	-	tRNA dihydrouridine synthase B (EC 1.-.-.-)	Mycobacterium virulence operon involved in lipid metabolism	Cytoplasmic
_Agy99_M690036	CDS	contig0	458841	458500	342	113	-	Transcriptional regulator, TetR family	- none -	Cytoplasmic Membrane
_Agy99_M690057	CDS	contig0	479072	478668	405	134	-	HIT family protein	- none -	Cytoplasmic
_Agy99_M690075	CDS	contig0	493030	494298	1269	422	+	Phosphoribosylamine--glycine ligase (EC 6.3.4.13)	De Novo Purine Biosynthesis	Cytoplasmic
_Agy99_M690084	CDS	contig0	504992	506470	1479	492	+	Adenylosuccinate lyase (EC 4.3.2.2)	De Novo Purine Biosynthesis, Purine conversions	Cytoplasmic
_Agy99_M690090	CDS	contig0	514090	513470	621	206	-	POSSIBLE CONSERVED TRANSMEMBRANE PROTEIN	- none -	Cytoplasmic Membrane
_Agy99_M690091	CDS	contig0	514155	515048	894	297	+	Phosphoribosylaminoimidazole-succinocarboxamide synthase (EC 6.3.2.6)	De Novo Purine Biosynthesis	Cytoplasmic
_Agy99_M690092	CDS	contig0	515027	517162	2136	711	+	Protease II (EC 3.4.21.83)	- none -	Cytoplasmic Membrane
_Agy99_M690154	CDS	contig0	566423	566995	573	190	+	Deoxycytidine triphosphate deaminase (EC 3.5.4.30) (dUMP-forming)	pyrimidine conversions	Cytoplasmic
_Agy99_M690162	CDS	contig0	572998	573864	867	288	+	Glucose-1-phosphate thymidylyltransferase (EC 2.7.7.24)	Rhamnose containing glycans, dTDP-rhamnose synthesis	Cytoplasmic
_Agy99_M690168	CDS	contig0	581950	580688	1263	420	-	Aspartate aminotransferase (EC 2.6.1.1)	CBSS-216591.1.peg.168, Glutamine, Glutamate, Aspartate and Asparagine Biosynthesis, Threonine and Homoserine Biosynthesis	Cytoplasmic
_Agy99_M690169	CDS	contig0	584920	582008	2913	970	-	Iron-sulphur-binding reductase	- none -	Cytoplasmic Membrane
_Agy99_M690193	CDS	contig0	608083	609951	1869	622	+	Chaperone protein DnaK	Heat shock dnaK gene cluster extended, Protein chaperones	Cytoplasmic
_Agy99_M690194	CDS	contig0	610122	610601	480	159	+	Heat shock protein GrpE	Heat shock dnaK gene cluster extended, Protein chaperones	Cytoplasmic
_Agy99_M690195	CDS	contig0	610659	611849	1191	396	+	Chaperone protein DnaJ	Heat shock dnaK gene cluster extended, Protein chaperones	Cytoplasmic
_Agy99_M690228	CDS	contig0	645901	647136	1236	411	+	Glutamate-1-semialdehyde aminotransferase (EC 5.4.3.8)	CBSS-196164.1.peg.461, Heme and Siroheme Biosynthesis	Cytoplasmic
_Agy99_M690229	CDS	contig0	647163	647744	582	193	+	Hypothetical, related to broad specificity phosphatases COG0406	CBSS-196164.1.peg.461	Cytoplasmic
_Agy99_M690230	CDS	contig0	647741	648358	618	205	+	Thiol:disulfide oxidoreductase related to ResA	Biogenesis of c-type cytochromes, CBSS-196164.1.peg.461	Cell Wall (This protein may have multiple localization sites)
_Agy99_M690231	CDS	contig0	648355	649146	792	263	+	Cytochrome c-type biogenesis protein CcdA (DsbD analog)	Biogenesis of c-type cytochromes, CBSS-196164.1.peg.461, Periplasmic disulfide interchange	Cytoplasmic Membrane
_Agy99_M690232	CDS	contig0	649248	650822	1575	524	+	Cytochrome c-type biogenesis protein CcdA (DsbD analog) / Ccs1/ResB-related putative cytochrome C-type biogenesis protein	Biogenesis of c-type cytochromes, Biogenesis of c-type cytochromes, CBSS-196164.1.peg.461, CBSS-196164.1.peg.461, Periplasmic disulfide interchange	Cytoplasmic Membrane
_Agy99_M690233	CDS	contig0	650819	651805	987	328	+	Cytochrome c-type biogenesis protein CcsA/ResC	Biogenesis of c-type cytochromes, CBSS-196164.1.peg.461	Cytoplasmic Membrane
_Agy99_M690235	CDS	contig0	653322	653170	153	50	-	FIG00822430: hypothetical protein	- none -	Cytoplasmic Membrane
_Agy99_M690236	CDS	contig0	653417	653737	321	106	+	Possible membrane protein	- none -	Cytoplasmic Membrane
_Agy99_M690238	CDS	contig0	655726	654851	876	291	-	1,4-dihydroxy-2-naphthoate octaprenyltransferase (EC 2.5.1.74)"	Menaquinone and Phylloquinone Biosynthesis, Menaquinone and Phylloquinone Biosynthesis -- gjo	Cytoplasmic Membrane
_Agy99_M690246	CDS	contig0	665159	664131	1029	342	-	O-succinylbenzoic acid--CoA ligase (EC 6.2.1.26)	Menaquinone and Phylloquinone Biosynthesis, Menaquinone and Phylloquinone Biosynthesis -- gjo	Cytoplasmic
_Agy99_M690251	CDS	contig0	667722	667315	408	135	-	FIG020377: hypothetical protein	- none -	Cytoplasmic
_Agy99_M690254	CDS	contig0	670190	669315	876	291	-	Naphthoate synthase (EC 4.1.3.36)	Menaquinone and Phylloquinone Biosynthesis, Menaquinone and Phylloquinone Biosynthesis -- gjo	Cytoplasmic
_Agy99_M690259	CDS	contig0	674317	675300	984	327	+	O-succinylbenzoate synthase (EC 4.2.1.113)	Menaquinone and Phylloquinone Biosynthesis, Menaquinone and Phylloquinone Biosynthesis -- gjo, Muconate lactonizing enzyme family	Cytoplasmic
_Agy99_M690260	CDS	contig0	675293	676081	789	262	+	2-succinyl-6-hydroxy-2,4-cyclohexadiene-1-carboxylate synthase (EC 4.2.99.20)"	Menaquinone and Phylloquinone Biosynthesis, Menaquinone and Phylloquinone Biosynthesis -- gjo	Cytoplasmic
_Agy99_M690261	CDS	contig0	676145	677791	1647	548	+	2-succinyl-5-enolpyruvyl-6-hydroxy-3-cyclohexene-1-carboxylic-acid synthase (EC 2.2.1.9)	Menaquinone and Phylloquinone Biosynthesis, Menaquinone and Phylloquinone Biosynthesis -- gjo	Cytoplasmic Membrane
_Agy99_M690262	CDS	contig0	677788	678312	525	174	+	Possible membrane protein	- none -	Cytoplasmic Membrane
_Agy99_M690267	CDS	contig0	682668	683363	696	231	+	Ubiquinone/menaquinone biosynthesis methyltransferase UbiE (EC 2.1.1.-) @ 2-heptaprenyl-1,4-naphthoquinone methyltransferase (EC 2.1.1.163)"	Menaquinone and Phylloquinone Biosynthesis, Menaquinone and Phylloquinone Biosynthesis, Menaquinone and Phylloquinone Biosynthesis -- gjo	Unknown
_Agy99_M690270	CDS	contig0	685697	684504	1194	397	-	Possible oxidoreductase (EC 1.-.-.-)	- none -	Unknown
_Agy99_M690271	CDS	contig0	685782	686771	990	329	+	Octaprenyl diphosphate synthase (EC 2.5.1.90) / Dimethylallyltransferase (EC 2.5.1.1) / (2E,6E)-farnesyl diphosphate synthase (EC 2.5.1.10) / Geranylgeranyl diphosphate synthase (EC 2.5.1.29)"	Carotenoids, Carotenoids, Isoprenoid Biosynthesis, Isoprenoid Biosynthesis, Isoprenoid Biosynthesis: Interconversions, Isoprenoinds for Quinones, Isoprenoinds for Quinones, Isoprenoinds for Quinones, Isoprenoinds for Quinones, Polyprenyl Diphosphate Biosynthesis, Polyprenyl Diphosphate Biosynthesis, Polyprenyl Diphosphate Biosynthesis	Cytoplasmic
_Agy99_M690272	CDS	contig0	686862	687722	861	286	+	Probable protease htpX homolog (EC 3.4.24.-)	- none -	Cytoplasmic Membrane
_Agy99_M690283	CDS	contig0	698459	697968	492	163	-	FIG001943: hypothetical protein YajQ	Broadly distributed proteins not in subsystems	Cytoplasmic
_Agy99_M690340	CDS	contig0	754836	755003	168	55	+	LSU ribosomal protein L33p @ LSU ribosomal protein L33p, zinc-dependent	Ribosome LSU bacterial, Ribosome LSU bacterial	Cytoplasmic
_Agy99_M690341	CDS	contig0	755054	755533	480	159	+	FIG00995223: hypothetical protein	- none -	Cytoplasmic
_Agy99_M690342	CDS	contig0	755520	755948	429	142	+	(3R)-hydroxyacyl-ACP dehydratase subunit HadB	- none -	Unknown
_Agy99_M690343	CDS	contig0	755986	756459	474	157	+	FIG00820537: hypothetical protein	- none -	Cytoplasmic
_Agy99_M690345	CDS	contig0	756828	757316	489	162	+	Preprotein translocase subunit SecE (TC 3.A.5.1.1)	LSU ribosomal proteins cluster	Cytoplasmic Membrane
_Agy99_M690346	CDS	contig0	757348	758061	714	237	+	Transcription antitermination protein NusG	LSU ribosomal proteins cluster, Transcription factors bacterial	Unknown
_Agy99_M690347	CDS	contig0	758108	758536	429	142	+	LSU ribosomal protein L11p (L12e)	LSU ribosomal proteins cluster, Ribosome LSU bacterial	Cytoplasmic
_Agy99_M690348	CDS	contig0	758624	759331	708	235	+	LSU ribosomal protein L1p (L10Ae)	LSU ribosomal proteins cluster, Ribosome LSU bacterial	Cytoplasmic
_Agy99_M690355	CDS	contig0	766444	765500	945	314	-	carboxyl esterase	- none -	Cytoplasmic Membrane
_Agy99_M690356	CDS	contig0	767815	766454	1362	453	-	Ubiquinone biosynthesis monooxygenase UbiB	- none -	Cytoplasmic Membrane
_Agy99_M690363	CDS	contig0	778815	779345	531	176	+	LSU ribosomal protein L10p (P0)	LSU ribosomal proteins cluster, Ribosome LSU bacterial	Cytoplasmic
_Agy99_M690364	CDS	contig0	779413	779805	393	130	+	LSU ribosomal protein L7/L12 (P1/P2)	LSU ribosomal proteins cluster, Ribosome LSU bacterial	Cytoplasmic
_Agy99_M690367	CDS	contig0	782359	783345	987	328	+	Methionine ABC transporter ATP-binding protein	Methionine Biosynthesis, Methionine Degradation	Cytoplasmic Membrane
_Agy99_M690368	CDS	contig0	784079	787468	3390	1129	+	DNA-directed RNA polymerase beta subunit (EC 2.7.7.6)	Mycobacterium virulence operon involved in DNA transcription, RNA polymerase bacterial	Cytoplasmic
_Agy99_M690369	CDS	contig0	787521	791471	3951	1316	+	DNA-directed RNA polymerase beta' subunit (EC 2.7.7.6)	Mycobacterium virulence operon involved in DNA transcription, RNA polymerase bacterial	Cytoplasmic
_Agy99_M690379	CDS	contig0	800514	801242	729	242	+	Enoyl-CoA hydratase (EC 4.2.1.17)	Acetyl-CoA fermentation to Butyrate, Butanol Biosynthesis, Butyrate metabolism cluster, Fatty acid metabolism cluster, Isoleucine degradation, Polyhydroxybutyrate metabolism, Valine degradation	Cytoplasmic
_Agy99_M690388	CDS	contig0	807549	807923	375	124	+	SSU ribosomal protein S12p (S23e)	Mycobacterium virulence operon involved in protein synthesis (SSU ribosomal proteins), Ribosome SSU bacterial	Cytoplasmic
_Agy99_M690389	CDS	contig0	807923	808393	471	156	+	SSU ribosomal protein S7p (S5e)	Mycobacterium virulence operon involved in protein synthesis (SSU ribosomal proteins), Ribosome SSU bacterial	Cytoplasmic
_Agy99_M690390	CDS	contig0	808474	810579	2106	701	+	Translation elongation factor G	Mycobacterium virulence operon involved in protein synthesis (SSU ribosomal proteins), Translation elongation factor G family, Translation elongation factors bacterial	Cytoplasmic
_Agy99_M690391	CDS	contig0	810766	811956	1191	396	+	Translation elongation factor Tu	Mycobacterium virulence operon involved in protein synthesis (SSU ribosomal proteins), Translation elongation factors bacterial	Cytoplasmic
_Agy99_M690397	CDS	contig0	817266	817502	237	78	+	Mycofactocin system small protein	- none -	Unknown
_Agy99_M690398	CDS	contig0	817499	818608	1110	369	+	Mycofactocin radical SAM maturase	- none -	Cytoplasmic
_Agy99_M690399	CDS	contig0	818790	819851	1062	353	+	Mycofactocin system heme/flavin dehydrogenase	- none -	Cytoplasmic Membrane
_Agy99_M690400	CDS	contig0	820006	820758	753	250	+	Cyclic amid hydrolase in mycofactocin cluster	- none -	Unknown
_Agy99_M690414	CDS	contig0	836530	836835	306	101	+	SSU ribosomal protein S10p (S20e)	Ribosome SSU bacterial	Cytoplasmic
_Agy99_M690415	CDS	contig0	836997	837503	507	168	+	LSU ribosomal protein L3p (L3e)	Ribosome LSU bacterial	Cytoplasmic
_Agy99_M690416	CDS	contig0	837536	838177	642	213	+	LSU ribosomal protein L4p (L1e)	Ribosome LSU bacterial	Cytoplasmic
_Agy99_M690417	CDS	contig0	838177	838479	303	100	+	LSU ribosomal protein L23p (L23Ae)	Ribosome LSU bacterial	Cytoplasmic
_Agy99_M690418	CDS	contig0	838509	839351	843	280	+	LSU ribosomal protein L2p (L8e)	Ribosome LSU bacterial	Cytoplasmic
_Agy99_M690419	CDS	contig0	839373	839654	282	93	+	SSU ribosomal protein S19p (S15e)	Ribosome SSU bacterial	Cytoplasmic
_Agy99_M690420	CDS	contig0	839683	840213	531	176	+	LSU ribosomal protein L22p (L17e)	Ribosome LSU bacterial	Cytoplasmic
_Agy99_M690421	CDS	contig0	840213	841040	828	275	+	SSU ribosomal protein S3p (S3e)	Ribosome SSU bacterial	Cytoplasmic
_Agy99_M690422	CDS	contig0	841122	841460	339	112	+	LSU ribosomal protein L16p (L10e)	Ribosome LSU bacterial	Cytoplasmic
_Agy99_M690423	CDS	contig0	841466	841702	237	78	+	LSU ribosomal protein L29p (L35e)	Ribosome LSU bacterial	Cytoplasmic
_Agy99_M690424	CDS	contig0	841699	842061	363	120	+	SSU ribosomal protein S17p (S11e)	Ribosome SSU bacterial	Cytoplasmic
_Agy99_M690425	CDS	contig0	842208	842342	135	44	+	Arylsulfatase (EC 3.1.6.1)	Alkanesulfonate assimilation, Galactosylceramide and Sulfatide metabolism, Sulfatases and sulfatase modifying factor 1	Unknown
_Agy99_M690432	CDS	contig0	847454	847822	369	122	+	LSU ribosomal protein L14p (L23e)	Ribosome LSU bacterial	Cytoplasmic
_Agy99_M690433	CDS	contig0	847823	848146	324	107	+	LSU ribosomal protein L24p (L26e)	Ribosome LSU bacterial	Cytoplasmic
_Agy99_M690434	CDS	contig0	848164	848715	552	183	+	LSU ribosomal protein L5p (L11e)	Ribosome LSU bacterial	Cytoplasmic
_Agy99_M690435	CDS	contig0	848720	848905	186	61	+	SSU ribosomal protein S14p (S29e) @ SSU ribosomal protein S14p (S29e), zinc-dependent	Ribosome SSU bacterial, Ribosome SSU bacterial	Cytoplasmic
_Agy99_M690436	CDS	contig0	849012	849380	369	122	+	SSU ribosomal protein S8p (S15Ae)	Ribosome SSU bacterial	Cytoplasmic
_Agy99_M690437	CDS	contig0	849391	849930	540	179	+	LSU ribosomal protein L6p (L9e)	Ribosome LSU bacterial	Cytoplasmic
_Agy99_M690438	CDS	contig0	850101	850340	240	79	+	LSU ribosomal protein L18p (L5e)	Ribosome LSU bacterial	Cytoplasmic
_Agy99_M690439	CDS	contig0	850501	851052	552	183	+	SSU ribosomal protein S5p (S2e)	Ribosomal protein S5p acylation, Ribosome SSU bacterial	Cytoplasmic
_Agy99_M690440	CDS	contig0	851049	851267	219	72	+	LSU ribosomal protein L30p (L7e)	Ribosome LSU bacterial	Cytoplasmic
_Agy99_M690441	CDS	contig0	851264	851704	441	146	+	LSU ribosomal protein L15p (L27Ae)	Ribosome LSU bacterial	Unknown
_Agy99_M690444	CDS	contig0	852836	854587	1752	583	+	Possible protease IV SppA (endopeptidase IV) (signal peptide peptidase)	- none -	Cytoplasmic Membrane
_Agy99_M690455	CDS	contig0	864320	865114	795	264	+	FIG00820922: hypothetical protein	- none -	Cytoplasmic
_Agy99_M690456	CDS	contig0	865782	865165	618	205	-	O-Methyltransferase involved in polyketide biosynthesis	- none -	Unknown
_Agy99_M690460	CDS	contig0	867306	868631	1326	441	+	Preprotein translocase secY subunit (TC 3.A.5.1.1)	- none -	Cytoplasmic Membrane
_Agy99_M690461	CDS	contig0	868628	869173	546	181	+	Adenylate kinase (EC 2.7.4.3)	Purine conversions	Cytoplasmic
_Agy99_M690462	CDS	contig0	869209	869976	768	255	+	Methionine aminopeptidase (EC 3.4.11.18)	CBSS-312309.3.peg.1965, Translation termination factors bacterial	Cytoplasmic
_Agy99_M690473	CDS	contig0	879660	878665	996	331	-	dTDP-glucose 4,6-dehydratase (EC 4.2.1.46)"	Rhamnose containing glycans, dTDP-rhamnose synthesis	Cytoplasmic
_Agy99_M690476	CDS	contig0	881764	881922	159	52	+	Translation initiation factor 1	Translation initiation factors bacterial	Cytoplasmic
_Agy99_M690478	CDS	contig0	882302	882634	333	110	+	SSU ribosomal protein S13p (S18e)	Ribosome SSU bacterial	Cytoplasmic
_Agy99_M690479	CDS	contig0	882638	883054	417	138	+	SSU ribosomal protein S11p (S14e)	Ribosome SSU bacterial	Cytoplasmic
_Agy99_M690480	CDS	contig0	883073	883678	606	201	+	SSU ribosomal protein S4p (S9e)	Ribosome SSU bacterial	Cytoplasmic
_Agy99_M690481	CDS	contig0	883764	884807	1044	347	+	DNA-directed RNA polymerase alpha subunit (EC 2.7.7.6)	RNA polymerase bacterial	Cytoplasmic
_Agy99_M690482	CDS	contig0	884868	885437	570	189	+	LSU ribosomal protein L17p	Ribosome LSU bacterial	Cytoplasmic
_Agy99_M690483	CDS	contig0	885499	886281	783	260	+	tRNA pseudouridine synthase A (EC 4.2.1.70)	RNA pseudouridine syntheses, tRNA processing	Cytoplasmic
_Agy99_M690497	CDS	contig0	904369	904746	378	125	+	LSU ribosomal protein L13p (L13Ae)	Ribosome LSU bacterial	Unknown
_Agy99_M690499	CDS	contig0	905352	906689	1338	445	+	Phosphoglucosamine mutase (EC 5.4.2.10)	UDP-N-acetylmuramate from Fructose-6-phosphate Biosynthesis	Cytoplasmic
_Agy99_M690504	CDS	contig0	910429	909590	840	279	-	FIG00996653: hypothetical protein	- none -	Unknown
_Agy99_M690507	CDS	contig0	911022	912899	1878	625	+	Glucosamine--fructose-6-phosphate aminotransferase [isomerizing] (EC 2.6.1.16)	UDP-N-acetylmuramate from Fructose-6-phosphate Biosynthesis	Cytoplasmic
_Agy99_M690512	CDS	contig0	915966	917399	1434	477	+	NAD(P)HX epimerase / NAD(P)HX dehydratase	YjeE, YjeE	Unknown
_Agy99_M690514	CDS	contig0	918908	920074	1167	388	+	Alanine racemase (EC 5.1.1.1)	Alanine biosynthesis, Pyruvate Alanine Serine Interconversions	Cytoplasmic
_Agy99_M690516	CDS	contig0	921178	921648	471	156	+	ATPase YjeE, predicted to have essential role in cell wall biosynthesis	- none -	Cytoplasmic
_Agy99_M690517	CDS	contig0	921633	922271	639	212	+	Inactive homolog of metal-dependent proteases, putative molecular chaperone	- none -	Unknown
_Agy99_M690518	CDS	contig0	922268	922744	477	158	+	Ribosomal-protein-S18p-alanine acetyltransferase (EC 2.3.1.-)	- none -	Cytoplasmic
_Agy99_M690519	CDS	contig0	922745	923776	1032	343	+	YgjD/Kae1/Qri7 family, required for threonylcarbamoyladenosine (t(6)A) formation in tRNA	- none -	Cytoplasmic
_Agy99_M690520	CDS	contig0	924090	924392	303	100	+	Heat shock protein 60 family co-chaperone GroES	GroEL GroES	Cytoplasmic
_Agy99_M690531	CDS	contig0	935963	935655	309	102	-	Sporulation regulatory protein WhiD	WhiB and WhiB-type regulatory proteins	Cytoplasmic
_Agy99_M690533	CDS	contig0	937816	938160	345	114	+	RNA polymerase sigma-70 factor	CBSS-313593.3.peg.2729, Transcription initiation, bacterial sigma factors	Cytoplasmic
_Agy99_M690535	CDS	contig0	939673	939260	414	137	-	FIG00820793: hypothetical protein	- none -	Unknown
_Agy99_M690536	CDS	contig0	939858	941435	1578	525	+	Inosine-5'-monophosphate dehydrogenase (EC 1.1.1.205)	Purine conversions	Unknown
_Agy99_M690537	CDS	contig0	941442	942572	1131	376	+	Inosine-5'-monophosphate dehydrogenase (EC 1.1.1.205)	Purine conversions	Cytoplasmic
_Agy99_M690550	CDS	contig0	955515	957092	1578	525	+	GMP synthase [glutamine-hydrolyzing] (EC 6.3.5.2)	Purine conversions	Cytoplasmic
_Agy99_M690554	CDS	contig0	960889	960266	624	207	-	Inosine-uridine preferring nucleoside hydrolase (EC 3.2.2.1)	Purine conversions	Cytoplasmic Membrane
_Agy99_M690582	CDS	contig0	988911	990329	1419	472	+	Long-chain-fatty-acid--CoA ligase (EC 6.2.1.3)	Biotin biosynthesis, Biotin synthesis cluster, Fatty acid metabolism cluster	Cytoplasmic
_Agy99_M690591	CDS	contig0	1000146	999202	945	314	-	2,3,4,5-tetrahydropyridine-2,6-dicarboxylate N-succinyltransferase (EC 2.3.1.117)"	Lysine Biosynthesis DAP Pathway, Lysine Biosynthesis DAP Pathway, GJO scratch	Cytoplasmic
_Agy99_M690592	CDS	contig0	1000269	1001333	1065	354	+	N-succinyl-L,L-diaminopimelate desuccinylase (EC 3.5.1.18)"	Arginine Biosynthesis -- gjo, Arginine Biosynthesis extended, Lysine Biosynthesis DAP Pathway, Lysine Biosynthesis DAP Pathway, GJO scratch	Cytoplasmic
_Agy99_M690594	CDS	contig0	1003671	1004156	486	161	+	Lysine decarboxylase family	- none -	Cytoplasmic Membrane
_Agy99_M690596	CDS	contig0	1006098	1006973	876	291	+	Non functional Dihydropteroate synthase 2	- none -	Cytoplasmic
_Agy99_M690597	CDS	contig0	1006970	1007953	984	327	+	Glycosyltransferases involved in cell wall biogenesis	- none -	Cytoplasmic
_Agy99_M690598	CDS	contig0	1008002	1008373	372	123	+	FIG01000442: hypothetical protein	- none -	Unknown
_Agy99_M690599	CDS	contig0	1008370	1008948	579	192	+	DNA-3-methyladenine glycosylase (EC 3.2.2.20)	DNA Repair Base Excision	Cytoplasmic
_Agy99_M690600	CDS	contig0	1009113	1009280	168	55	+	hypothetical protein	- none -	Unknown
_Agy99_M690601	CDS	contig0	1009902	1009303	600	199	-	Predicted glycogen synthase, ADP-glucose transglucosylase (EC 2.4.1.21), Actinobacterial type	Glycogen metabolism	Cytoplasmic
_Agy99_M690630	CDS	contig0	1039980	1040918	939	312	+	Alpha-methylacyl-CoA racemase (EC 5.1.99.4)	- none -	Cytoplasmic
_Agy99_M690632	CDS	contig0	1042005	1041874	132	43	-	FIG00821293: hypothetical protein	- none -	Unknown
_Agy99_M690636	CDS	contig0	1046888	1046172	717	238	-	NAD-dependent protein deacetylase of SIR2 family	Pyruvate metabolism II: acetyl-CoA, acetogenesis from pyruvate, Redox-dependent regulation of nucleus processes	Cytoplasmic
_Agy99_M690641	CDS	contig0	1048746	1049189	444	147	+	Pyridoxine 5'-phosphate oxidase, Rv1155	- none -	Cytoplasmic
_Agy99_M690646	CDS	contig0	1053998	1054573	576	191	+	FIG00822543: hypothetical protein	- none -	Unknown
_Agy99_M690650	CDS	contig0	1056805	1058073	1269	422	+	probable conserved membrane protein	- none -	Cytoplasmic Membrane
_Agy99_M690651	CDS	contig0	1058377	1058099	279	92	-	Pterin-4-alpha-carbinolamine dehydratase (EC 4.2.1.96)	Pterin carbinolamine dehydratase	Unknown
_Agy99_M690654	CDS	contig0	1061382	1063199	1818	605	+	LpqW	- none -	Unknown
_Agy99_M690662	CDS	contig0	1070568	1071473	906	301	+	N-acetyl-1-D-myo-inosityl-2-amino-2-deoxy-alpha-D-glucopyranoside deacetylase MshB	Glutathione analogs: mycothiol	Cytoplasmic
_Agy99_M690663	CDS	contig0	1071463	1071615	153	50	+	FIG00821544: hypothetical protein	- none -	Unknown
_Agy99_M690666	CDS	contig0	1073165	1075735	2571	856	+	7,8-didemethyl-8-hydroxy-5-deazariboflavin synthase subunit 1 / 7,8-didemethyl-8-hydroxy-5-deazariboflavin synthase subunit 2	Coenzyme F420 synthesis, Coenzyme F420 synthesis	Cytoplasmic
_Agy99_M690672	CDS	contig0	1082878	1083864	987	328	+	N-succinyl-L,L-diaminopimelate aminotransferase alternative (EC 2.6.1.17)"	Lysine Biosynthesis DAP Pathway, Lysine Biosynthesis DAP Pathway, GJO scratch	Cytoplasmic
_Agy99_M690706	CDS	contig0	1115684	1116124	441	146	+	FIG00820956: hypothetical protein	- none -	Cytoplasmic
_Agy99_M690728	CDS	contig0	1137963	1138802	840	279	+	Monoglyceride lipase (EC 3.1.1.23)	Triacylglycerol metabolism	Cytoplasmic Membrane
_Agy99_M690729	CDS	contig0	1138849	1139598	750	249	+	FIG00819976: hypothetical protein	- none -	Cytoplasmic
_Agy99_M690730	CDS	contig0	1139640	1140119	480	159	+	FIG00820103: hypothetical protein	- none -	Cytoplasmic
_Agy99_M690735	CDS	contig0	1147191	1145497	1695	564	-	Dihydroxy-acid dehydratase (EC 4.2.1.9)	Branched-Chain Amino Acid Biosynthesis	Cytoplasmic
_Agy99_M690736	CDS	contig0	1147331	1147621	291	96	+	FIG00820970: hypothetical protein	- none -	Cytoplasmic
_Agy99_M690745	CDS	contig0	1156990	1156544	447	148	-	FIG00821048: hypothetical protein	- none -	Unknown
_Agy99_M690746	CDS	contig0	1160136	1157080	3057	1018	-	Transmembrane transport protein MmpL13	- none -	Cytoplasmic Membrane
_Agy99_M690748	CDS	contig0	1162072	1160963	1110	369	-	Possible membrane protein	- none -	Cytoplasmic Membrane
_Agy99_M690751	CDS	contig0	1166450	1163592	2859	952	-	Transmembrane transport protein MmpL5	- none -	Cytoplasmic Membrane
_Agy99_M690752	CDS	contig0	1167317	1166580	738	245	-	FIG01001556: hypothetical protein	- none -	Unknown
_Agy99_M690753	CDS	contig0	1168233	1167355	879	292	-	tRNA (guanine46-N7-)-methyltransferase (EC 2.1.1.33)	RNA methylation	Cytoplasmic
_Agy99_M690756	CDS	contig0	1171238	1173067	1830	609	+	Phosphoenolpyruvate carboxykinase [GTP] (EC 4.1.1.32)	CBSS-336982.3.peg.219, Pyruvate metabolism I: anaplerotic reactions, PEP	Cytoplasmic
_Agy99_M690784	CDS	contig0	1201869	1201096	774	257	-	POSSIBLE METHYLTRANSFERASE (METHYLASE)	- none -	Cytoplasmic Membrane
_Agy99_M690785	CDS	contig0	1201937	1203082	1146	381	+	Glycosyltransferase (EC 2.4.1.-)	- none -	Cytoplasmic
_Agy99_M690786	CDS	contig0	1204807	1203092	1716	571	-	Possible membrane protein	- none -	Cytoplasmic Membrane
_Agy99_M690787	CDS	contig0	1206167	1204902	1266	421	-	PROBABLE CONSERVED MEMBRANE PROTEIN	- none -	Unknown
_Agy99_M690788	CDS	contig0	1206359	1207528	1170	389	+	Lysophospholipid acyltransferase	- none -	Cytoplasmic Membrane
_Agy99_M690803	CDS	contig0	1220429	1219302	1128	375	-	2-nitropropane dioxygenase (EC 1.13.11.32)	CBSS-164757.7.peg.5020	Cytoplasmic
_Agy99_M690819	CDS	contig0	1245461	1241283	4179	1392	-	PROBABLE CONSERVED TRANSMEMBRANE PROTEIN	- none -	Cytoplasmic Membrane
_Agy99_M690820	CDS	contig0	1245723	1245550	174	57	-	SMALL SECRETED PROTEIN	- none -	Cytoplasmic Membrane
_Agy99_M690822	CDS	contig0	1246336	1247346	1011	336	+	Beta-hexosaminidase (EC 3.2.1.52)	Chitin and N-acetylglucosamine utilization	Cytoplasmic
_Agy99_M690823	CDS	contig0	1247433	1248059	627	208	+	Transcriptional regulator, TetR family	- none -	Cytoplasmic Membrane
_Agy99_M690825	CDS	contig0	1250236	1249385	852	283	-	Acyl dehydratase	CBSS-246196.1.peg.364	Unknown
_Agy99_M690826	CDS	contig0	1251619	1250255	1365	454	-	3-oxoacyl-[acyl-carrier protein] reductase (EC 1.1.1.100)	CBSS-164757.7.peg.5020, CBSS-246196.1.peg.364, Fatty Acid Biosynthesis FASII	Cytoplasmic
_Agy99_M690827	CDS	contig0	1251789	1253114	1326	441	+	3-ketoacyl-CoA thiolase (EC 2.3.1.16) @ Acetyl-CoA acetyltransferase (EC 2.3.1.9)	Acetyl-CoA fermentation to Butyrate, Biotin biosynthesis, Biotin synthesis cluster, Butanol Biosynthesis, Butyrate metabolism cluster, CBSS-246196.1.peg.364, Fatty acid metabolism cluster, Isoleucine degradation, Isoprenoid Biosynthesis, Mevalonate Branch of Isoprenoid Biosynthesis, Polyhydroxybutyrate metabolism, Polyhydroxybutyrate metabolism, Serine-glyoxylate cycle, Serine-glyoxylate cycle	Cytoplasmic
_Agy99_M690833	CDS	contig0	1258269	1257547	723	240	-	Succinate dehydrogenase iron-sulfur protein (EC 1.3.99.1)	5-FCL-like protein, Serine-glyoxylate cycle, Succinate dehydrogenase, TCA Cycle	Cytoplasmic (This protein may have multiple localization sites)
_Agy99_M690834	CDS	contig0	1260221	1258293	1929	642	-	Succinate dehydrogenase flavoprotein subunit (EC 1.3.99.1)	Serine-glyoxylate cycle, Succinate dehydrogenase, TCA Cycle	Cytoplasmic Membrane
_Agy99_M690839	CDS	contig0	1262840	1262679	162	53	-	FIG00820825: hypothetical protein	- none -	Unknown
_Agy99_M690844	CDS	contig0	1267066	1267422	357	118	+	Nitrite reductase [NAD(P)H] small subunit (EC 1.7.1.4)	Nitrate and nitrite ammonification	Cytoplasmic
_Agy99_M690851	CDS	contig0	1273125	1272256	870	289	-	Allophanate hydrolase 2 subunit 2 (EC 3.5.1.54)	EC699-706, Urea carboxylase and Allophanate hydrolase cluster	Cytoplasmic
_Agy99_M690852	CDS	contig0	1273806	1273141	666	221	-	Allophanate hydrolase 2 subunit 1 (EC 3.5.1.54)	EC699-706, Urea carboxylase and Allophanate hydrolase cluster	Unknown
_Agy99_M690856	CDS	contig0	1277899	1279572	1674	557	+	Long-chain-fatty-acid--CoA ligase (EC 6.2.1.3)	Biotin biosynthesis, Biotin synthesis cluster, Fatty acid metabolism cluster	Cytoplasmic
_Agy99_M690867	CDS	contig0	1291371	1291838	468	155	+	O-Methyltransferase	- none -	Cytoplasmic
_Agy99_M690888	CDS	contig0	1313433	1314125	693	230	+	FIG019540: hypothetical protein	- none -	Cytoplasmic Membrane
_Agy99_M690907	CDS	contig0	1340555	1342552	1998	665	+	Candidate substrate-specific domain of ECF transporters in Mycobacteria / Duplicated ATPase component of energizing module of predicted ECF transporter in Mycobacteria	ECF class transporters, ECF class transporters	Cytoplasmic Membrane
_Agy99_M690908	CDS	contig0	1342627	1343409	783	260	+	Transmembrane component of energizing module of ECF transporters in Mycobacteria	ECF class transporters	Cytoplasmic Membrane
_Agy99_M690924	CDS	contig0	1361003	1360878	126	41	-	Putative membrane protein	- none -	Cytoplasmic Membrane
_Agy99_M690958	CDS	contig0	1390058	1389027	1032	343	-	Formaldehyde dehydrogenase MscR, NAD/mycothiol-dependent (EC 1.2.1.66) / S-nitrosomycothiol reductase MscR	Glutathione analogs: mycothiol, Glutathione analogs: mycothiol	Cytoplasmic
_Agy99_M690960	CDS	contig0	1391326	1392144	819	272	+	Beta-lactamase class C and other penicillin binding proteins	Beta-lactamase	Unknown
_Agy99_M690961	CDS	contig0	1392367	1392810	444	147	+	FIG00820627: hypothetical protein	- none -	Unknown
_Agy99_M690966	CDS	contig0	1396614	1398149	1536	511	+	Glycerol-3-phosphate dehydrogenase (EC 1.1.5.3)	Glycerol and Glycerol-3-phosphate Uptake and Utilization, Glycerolipid and Glycerophospholipid Metabolism in Bacteria, Respiratory dehydrogenases 1	Cytoplasmic
_Agy99_M690968	CDS	contig0	1400664	1399243	1422	473	-	Propionyl-CoA carboxylase beta chain (EC 6.4.1.3)	Mycobacterium virulence operon involved in fatty acids biosynthesis, Serine-glyoxylate cycle	Cytoplasmic
_Agy99_M690969	CDS	contig0	1401955	1400702	1254	417	-	3-oxoacyl-[acyl-carrier-protein] synthase, KASII (EC 2.3.1.41)"	Fatty Acid Biosynthesis FASII, Mycobacterium virulence operon involved in fatty acids biosynthesis	Cytoplasmic Membrane
_Agy99_M690971	CDS	contig0	1403631	1403284	348	115	-	Acyl carrier protein	Fatty Acid Biosynthesis FASII, Glycerolipid and Glycerophospholipid Metabolism in Bacteria	Cytoplasmic
_Agy99_M690972	CDS	contig0	1404567	1403704	864	287	-	Malonyl CoA-acyl carrier protein transacylase (EC 2.3.1.39)	Fatty Acid Biosynthesis FASII	Cytoplasmic
_Agy99_M690973	CDS	contig0	1406084	1404774	1311	436	-	Regulator of polyketide synthase expression	- none -	Cytoplasmic
_Agy99_M690974	CDS	contig0	1409007	1406218	2790	929	-	Pyruvate dehydrogenase E1 component (EC 1.2.4.1)	5-FCL-like protein, Dehydrogenase complexes, Methionine Degradation, Pyruvate metabolism II: acetyl-CoA, acetogenesis from pyruvate	Unknown
_Agy99_M690976	CDS	contig0	1409851	1410297	447	148	+	FIG00819990: hypothetical protein	- none -	Unknown
_Agy99_M690983	CDS	contig0	1414807	1415706	900	299	+	Adenosylcobinamide-phosphate synthase	Cobalamin synthesis, Coenzyme B12 biosynthesis	Cytoplasmic Membrane
_Agy99_M690984	CDS	contig0	1416512	1415688	825	274	-	Cytochrome oxidase biogenesis protein Surf1, facilitates heme A insertion	Biogenesis of cytochrome c oxidases, CBSS-316057.3.peg.563	Unknown
_Agy99_M690985	CDS	contig0	1416946	1416512	435	144	-	Low molecular weight protein tyrosine phosphatase (EC 3.1.3.48)	LMPTP YfkJ cluster, Protein deglycation	Cytoplasmic
_Agy99_M690988	CDS	contig0	1418958	1420094	1137	378	+	FIG042796: Hypothetical protein	CBSS-100226.1.peg.2266, CBSS-349161.4.peg.2417	Cytoplasmic
_Agy99_M690989	CDS	contig0	1420117	1420854	738	245	+	FIG137478: Hypothetical protein	CBSS-100226.1.peg.2266	Cytoplasmic
_Agy99_M690999	CDS	contig0	1429527	1428631	897	298	-	3-methyl-2-oxobutanoate hydroxymethyltransferase (EC 2.1.2.11)	Coenzyme A Biosynthesis, Coenzyme A Biosynthesis cluster	Unknown
_Agy99_M691000	CDS	contig0	1429705	1430148	444	147	+	Wax ester synthase/acyl-CoA:diacylglycerol acyltransferase	- none -	Cytoplasmic
_Agy99_M691004	CDS	contig0	1434628	1436187	1560	519	+	Putative hydrolase	- none -	Unknown
_Agy99_M691005	CDS	contig0	1436277	1437617	1341	446	+	Glutamine synthetase type I (EC 6.3.1.2)	Ammonia assimilation, Glutamine, Glutamate, Aspartate and Asparagine Biosynthesis, Glutamine synthetases, Peptidoglycan Biosynthesis	Cytoplasmic
_Agy99_M691006	CDS	contig0	1437751	1440675	2925	974	+	Glutamate-ammonia-ligase adenylyltransferase (EC 2.7.7.42)	Ammonia assimilation, CBSS-316057.3.peg.3521	Cytoplasmic
_Agy99_M691010	CDS	contig0	1446106	1444670	1437	478	-	Glutamine synthetase type I (EC 6.3.1.2)	Ammonia assimilation, Glutamine, Glutamate, Aspartate and Asparagine Biosynthesis, Glutamine synthetases, Peptidoglycan Biosynthesis	Cytoplasmic
_Agy99_M691012	CDS	contig0	1447574	1446822	753	250	-	Transmembrane protein MT2276, clustered with lipoate gene	- none -	Unknown
_Agy99_M691013	CDS	contig0	1448576	1447602	975	324	-	Lipoate synthase	Lipoic acid metabolism, Lipoic acid synthesis cluster	Cytoplasmic
_Agy99_M691014	CDS	contig0	1448764	1448573	192	63	-	Octanoate-[acyl-carrier-protein]-protein-N-octanoyltransferase	Lipoic acid metabolism, Lipoic acid synthesis cluster	Unknown
_Agy99_M691036	CDS	contig0	1472101	1471013	1089	362	-	Adenosine deaminase (EC 3.5.4.4)	Purine conversions	Cytoplasmic
_Agy99_M691038	CDS	contig0	1473770	1473396	375	124	-	Cytidine deaminase (EC 3.5.4.5)	pyrimidine conversions	Unknown
_Agy99_M691039	CDS	contig0	1474082	1474420	339	112	+	Succinate dehydrogenase cytochrome b-556 subunit	Succinate dehydrogenase	Cytoplasmic Membrane
_Agy99_M691040	CDS	contig0	1474462	1474884	423	140	+	Succinate dehydrogenase hydrophobic membrane anchor protein	Succinate dehydrogenase	Cytoplasmic Membrane
_Agy99_M691041	CDS	contig0	1474913	1476667	1755	584	+	Succinate dehydrogenase flavoprotein subunit (EC 1.3.99.1)	Serine-glyoxylate cycle, Succinate dehydrogenase, TCA Cycle	Cytoplasmic Membrane
_Agy99_M691042	CDS	contig0	1476667	1477479	813	270	+	Succinate dehydrogenase iron-sulfur protein (EC 1.3.99.1)	5-FCL-like protein, Serine-glyoxylate cycle, Succinate dehydrogenase, TCA Cycle	Cytoplasmic Membrane
_Agy99_M691049	CDS	contig0	1482149	1481661	489	162	-	Peptide deformylase (EC 3.5.1.88)	Translation termination factors bacterial	Cytoplasmic Membrane
_Agy99_M691050	CDS	contig0	1482564	1482812	249	82	+	hypothetical protein	- none -	Unknown
_Agy99_M691051	CDS	contig0	1482922	1483359	438	145	+	Tuberculin related peptide	- none -	Unknown
_Agy99_M691052	CDS	contig0	1483567	1484148	582	193	+	Superoxide dismutase [Cu-Zn] precursor (EC 1.15.1.1)	Oxidative stress, Protection from Reactive Oxygen Species	Cytoplasmic Membrane
_Agy99_M691053	CDS	contig0	1484213	1485280	1068	355	+	Carboxylate-amine ligase	- none -	Cytoplasmic
_Agy99_M691058	CDS	contig0	1491263	1490445	819	272	-	CDP-diacylglycerol--serine O-phosphatidyltransferase (EC 2.7.8.8)	Glycerolipid and Glycerophospholipid Metabolism in Bacteria	Cytoplasmic Membrane
_Agy99_M691059	CDS	contig0	1491964	1491317	648	215	-	Phosphatidylserine decarboxylase (EC 4.1.1.65)	Glycerolipid and Glycerophospholipid Metabolism in Bacteria	Cytoplasmic Membrane
_Agy99_M691064	CDS	contig0	1498073	1497201	873	290	-	probable oxidoreductase/Short-chain dehydrogenase	- none -	Unknown
_Agy99_M691066	CDS	contig0	1498999	1500624	1626	541	+	Heat shock protein 60 family chaperone GroEL	GroEL GroES	Cytoplasmic
_Agy99_M691082	CDS	contig0	1515009	1515566	558	185	+	membrane protein, MmpL family	- none -	Cytoplasmic
_Agy99_M691083	CDS	contig0	1515576	1515965	390	129	+	membrane protein, MmpL family	- none -	Cytoplasmic
_Agy99_M691085	CDS	contig0	1517390	1518046	657	218	+	membrane protein, MmpL family	- none -	Cytoplasmic Membrane
_Agy99_M691105	CDS	contig0	1535415	1535579	165	54	+	hypothetical protein	- none -	Unknown
_Agy99_M691106	CDS	contig0	1535863	1536708	846	281	+	Methylenetetrahydrofolate dehydrogenase (NADP+) (EC 1.5.1.5) / Methenyltetrahydrofolate cyclohydrolase (EC 3.5.4.9)	5-FCL-like protein, One-carbon metabolism by tetrahydropterines, One-carbon metabolism by tetrahydropterines, Serine-glyoxylate cycle, Serine-glyoxylate cycle	Cytoplasmic
_Agy99_M691107	CDS	contig0	1536705	1536998	294	97	+	hypothetical protein	- none -	Cytoplasmic Membrane
_Agy99_M691116	CDS	contig0	1550776	1550039	738	245	-	Methyltransferase (EC 2.1.1.-)	- none -	Unknown
_Agy99_M691117	CDS	contig0	1551909	1550770	1140	379	-	Homoserine O-acetyltransferase (EC 2.3.1.31)	Methionine Biosynthesis	Cytoplasmic
_Agy99_M691121	CDS	contig0	1555637	1554837	801	266	-	Alpha/beta hydrolase family	- none -	Cytoplasmic Membrane
_Agy99_M691122	CDS	contig0	1555795	1556814	1020	339	+	Tryptophanyl-tRNA synthetase (EC 6.1.1.2)	tRNA aminoacylation, Trp	Cytoplasmic
_Agy99_M691123	CDS	contig0	1556897	1557847	951	316	+	putative membrane protein	- none -	Cytoplasmic Membrane
_Agy99_M691126	CDS	contig0	1561760	1560558	1203	400	-	D-alanyl-D-alanine carboxypeptidase (EC 3.4.16.4)	CBSS-84588.1.peg.1247, Metallocarboxypeptidases (EC 3.4.17.-), Murein Hydrolases, Peptidoglycan Biosynthesis	Cytoplasmic Membrane
_Agy99_M691131	CDS	contig0	1566636	1567247	612	203	+	RNA polymerase sigma-70 factor	CBSS-313593.3.peg.2729, Transcription initiation, bacterial sigma factors	Unknown
_Agy99_M691133	CDS	contig0	1568957	1568610	348	115	-	FIG00824105: hypothetical protein	- none -	Unknown
_Agy99_M691141	CDS	contig0	1575842	1577119	1278	425	+	Deoxyguanosinetriphosphate triphosphohydrolase (EC 3.1.5.1)	- none -	Cytoplasmic
_Agy99_M691142	CDS	contig0	1577161	1579131	1971	656	+	DNA primase (EC 2.7.7.-)	CBSS-349161.4.peg.2417, DNA-replication	Cytoplasmic
_Agy99_M691143	CDS	contig0	1579391	1579146	246	81	-	FIG00820230: hypothetical protein	- none -	Unknown
_Agy99_M691161	CDS	contig0	1601432	1601761	330	109	+	Thioredoxin TrxB1	- none -	Cytoplasmic
_Agy99_M691162	CDS	contig0	1601845	1602654	810	269	+	Enoyl-CoA hydratase (EC 4.2.1.17)	Acetyl-CoA fermentation to Butyrate, Butanol Biosynthesis, Butyrate metabolism cluster, Fatty acid metabolism cluster, Isoleucine degradation, Polyhydroxybutyrate metabolism, Valine degradation	Cytoplasmic
_Agy99_M691163	CDS	contig0	1602697	1604307	1611	536	+	ABC transporter ATP-binding protein	- none -	Cytoplasmic
_Agy99_M691164	CDS	contig0	1605148	1604585	564	187	-	Transcriptional regulator, TetR family	- none -	Cytoplasmic
_Agy99_M691165	CDS	contig0	1607959	1605158	2802	933	-	Aconitate hydratase (EC 4.2.1.3) @ 2-methylisocitrate dehydratase (EC 4.2.1.99)	Glyoxylate bypass, Methylcitrate cycle, Propionate-CoA to Succinate Module, Propionate-CoA to Succinate Module, Serine-glyoxylate cycle, TCA Cycle	Cytoplasmic
_Agy99_M691166	CDS	contig0	1608280	1608831	552	183	+	Possible membrane protein	- none -	Cell Wall
_Agy99_M691168	CDS	contig0	1610498	1611217	720	239	+	Invasion protein	- none -	Extracellular
_Agy99_M691169	CDS	contig0	1611410	1612531	1122	373	+	COG0714: MoxR-like ATPases	- none -	Cytoplasmic
_Agy99_M691170	CDS	contig0	1612546	1613502	957	318	+	Possible membrane protein	- none -	Cytoplasmic
_Agy99_M691171	CDS	contig0	1613537	1614544	1008	335	+	Possible membrane protein	- none -	Unknown (This protein may have multiple localization sites)
_Agy99_M691172	CDS	contig0	1614659	1615426	768	255	+	3-oxoacyl-[acyl-carrier protein] reductase (EC 1.1.1.100)	CBSS-164757.7.peg.5020, CBSS-246196.1.peg.364, Fatty Acid Biosynthesis FASII	Cytoplasmic
_Agy99_M691173	CDS	contig0	1615505	1616314	810	269	+	Enoyl-[acyl-carrier-protein] reductase [NADH] (EC 1.3.1.9)	Fatty Acid Biosynthesis FASII	Cytoplasmic Membrane
_Agy99_M691174	CDS	contig0	1616321	1617343	1023	340	+	Ferrochelatase, protoheme ferro-lyase (EC 4.99.1.1)"	Heme and Siroheme Biosynthesis	Cytoplasmic
_Agy99_M691175	CDS	contig0	1618126	1617350	777	258	-	FIG00821059: hypothetical protein	- none -	Cytoplasmic Membrane
_Agy99_M691179	CDS	contig0	1620260	1620691	432	143	+	Putative stomatin/prohibitin-family membrane protease subunit YbbK	- none -	Cytoplasmic Membrane
_Agy99_M691180	CDS	contig0	1620692	1621414	723	240	+	Putative stomatin/prohibitin-family membrane protease subunit YbbK	- none -	Cytoplasmic
_Agy99_M691188	CDS	contig0	1628029	1629906	1878	625	+	Methylmalonyl-CoA mutase, small subunit (EC 5.4.99.2)"	G3E family of P-loop GTPases (metallocenter biosynthesis), Serine-glyoxylate cycle	Cytoplasmic
_Agy99_M691189	CDS	contig0	1629912	1632173	2262	753	+	Methylmalonyl-CoA mutase (EC 5.4.99.2)	G3E family of P-loop GTPases (metallocenter biosynthesis), Serine-glyoxylate cycle	Cytoplasmic
_Agy99_M691190	CDS	contig0	1632262	1633251	990	329	+	putative periplasmic protein kinase ArgK and related GTPases of G3E family	G3E family of P-loop GTPases (metallocenter biosynthesis)	Cytoplasmic Membrane
_Agy99_M691216	CDS	contig0	1655932	1659132	3201	1066	+	Isoleucyl-tRNA synthetase (EC 6.1.1.5)	tRNA aminoacylation, Ile	Cytoplasmic
_Agy99_M691222	CDS	contig0	1663292	1663882	591	196	+	Lipoprotein signal peptidase (EC 3.4.23.36)	Lipoprotein Biosynthesis, Signal peptidase	Cytoplasmic Membrane
_Agy99_M691223	CDS	contig0	1663897	1664916	1020	339	+	Ribosomal large subunit pseudouridine synthase D (EC 4.2.1.70)	RNA pseudouridine syntheses	Cytoplasmic
_Agy99_M691231	CDS	contig0	1669711	1673226	3516	1171	+	DNA polymerase III alpha subunit (EC 2.7.7.7)	CBSS-350688.3.peg.1509, DNA-replication	Cytoplasmic
_Agy99_M691236	CDS	contig0	1677889	1679169	1281	426	+	Threonine dehydratase (EC 4.3.1.19)	Branched-Chain Amino Acid Biosynthesis, Threonine degradation	Cytoplasmic
_Agy99_M691242	CDS	contig0	1689451	1687451	2001	666	-	O-antigen acetylase	- none -	Cytoplasmic Membrane
_Agy99_M691246	CDS	contig0	1691386	1692699	1314	437	+	Adenosylmethionine-8-amino-7-oxononanoate aminotransferase (EC 2.6.1.62)	Biotin biosynthesis, Biotin biosynthesis Experimental, Biotin synthesis cluster	Cytoplasmic
_Agy99_M691247	CDS	contig0	1692832	1693875	1044	347	+	8-amino-7-oxononanoate synthase (EC 2.3.1.47)	Biotin biosynthesis, Biotin biosynthesis Experimental, Biotin synthesis cluster	Unknown
_Agy99_M691248	CDS	contig0	1693872	1694552	681	226	+	Dethiobiotin synthetase (EC 6.3.3.3)	Biotin biosynthesis, Biotin biosynthesis Experimental, Biotin synthesis cluster	Unknown (This protein may have multiple localization sites)
_Agy99_M691250	CDS	contig0	1695213	1696265	1053	350	+	Biotin synthase (EC 2.8.1.6)	Biotin biosynthesis, Biotin biosynthesis Experimental, Biotin synthesis cluster	Cytoplasmic
_Agy99_M691251	CDS	contig0	1696281	1696508	228	75	+	FIG00820826: hypothetical protein	- none -	Cytoplasmic
_Agy99_M691254	CDS	contig0	1699464	1698946	519	172	-	Nudix-related transcriptional regulator NrtR	NAD and NADP cofactor biosynthesis global	Cytoplasmic
_Agy99_M691255	CDS	contig0	1699749	1700759	1011	336	+	Quinolinate synthetase (EC 2.5.1.72)	Mycobacterium virulence operon possibly involved in quinolinate biosynthesis, NAD and NADP cofactor biosynthesis global	Cytoplasmic
_Agy99_M691256	CDS	contig0	1700813	1702330	1518	505	+	L-aspartate oxidase (EC 1.4.3.16)	Mycobacterium virulence operon possibly involved in quinolinate biosynthesis, NAD and NADP cofactor biosynthesis global	Cytoplasmic
_Agy99_M691257	CDS	contig0	1702300	1703187	888	295	+	Quinolinate phosphoribosyltransferase [decarboxylating] (EC 2.4.2.19)	Mycobacterium virulence operon possibly involved in quinolinate biosynthesis, NAD and NADP cofactor biosynthesis global	Cytoplasmic
_Agy99_M691258	CDS	contig0	1703659	1703249	411	136	-	FIG00820654: hypothetical protein	- none -	Unknown
_Agy99_M691259	CDS	contig0	1703804	1705087	1284	427	+	Histidinol dehydrogenase (EC 1.1.1.23)	Histidine Biosynthesis	Cytoplasmic
_Agy99_M691260	CDS	contig0	1705129	1706232	1104	367	+	Histidinol-phosphate aminotransferase (EC 2.6.1.9)	Histidine Biosynthesis	Cytoplasmic
_Agy99_M691261	CDS	contig0	1706229	1706861	633	210	+	Imidazoleglycerol-phosphate dehydratase (EC 4.2.1.19)	Histidine Biosynthesis	Cytoplasmic
_Agy99_M691262	CDS	contig0	1706885	1707490	606	201	+	Imidazole glycerol phosphate synthase amidotransferase subunit (EC 2.4.2.-)	Histidine Biosynthesis	Cytoplasmic
_Agy99_M691263	CDS	contig0	1707502	1708236	735	244	+	Phosphoribosylformimino-5-aminoimidazole carboxamide ribotide isomerase (EC 5.3.1.16) / Acting phosphoribosylanthranilate isomerase (EC 5.3.1.24)	Chorismate: Intermediate for synthesis of Tryptophan, PAPA antibiotics, PABA, 3-hydroxyanthranilate and more., Histidine Biosynthesis, Tryptophan synthesis	Cytoplasmic
_Agy99_M691264	CDS	contig0	1708261	1709055	795	264	+	Histidinol-phosphatase [alternative form] (EC 3.1.3.15)	Histidine Biosynthesis	Cytoplasmic Membrane
_Agy99_M691265	CDS	contig0	1709057	1709842	786	261	+	Imidazole glycerol phosphate synthase cyclase subunit (EC 4.1.3.-)	Histidine Biosynthesis	Cytoplasmic
_Agy99_M691266	CDS	contig0	1709839	1710174	336	111	+	Phosphoribosyl-AMP cyclohydrolase (EC 3.5.4.19)	Histidine Biosynthesis, Zinc regulated enzymes	Cytoplasmic
_Agy99_M691277	CDS	contig0	1720455	1720279	177	58	-	Serine/threonine protein kinase (EC 2.7.11.1)	- none -	Unknown
_Agy99_M691280	CDS	contig0	1722248	1721808	441	146	-	Alkyl hydroperoxide reductase subunit C-like protein	Oxidative stress, Rubrerythrin, Thioredoxin-disulfide reductase	Unknown
_Agy99_M691281	CDS	contig0	1722317	1723855	1539	512	+	Anthranilate synthase, aminase component (EC 4.1.3.27)"	Chorismate: Intermediate for synthesis of Tryptophan, PAPA antibiotics, PABA, 3-hydroxyanthranilate and more., Tryptophan synthesis	Cytoplasmic
_Agy99_M691282	CDS	contig0	1723896	1724543	648	215	+	FIG00997095: hypothetical protein	- none -	Cytoplasmic Membrane
_Agy99_M691283	CDS	contig0	1724633	1725451	819	272	+	Indole-3-glycerol phosphate synthase (EC 4.1.1.48)	Chorismate: Intermediate for synthesis of Tryptophan, PAPA antibiotics, PABA, 3-hydroxyanthranilate and more., Tryptophan synthesis	Cytoplasmic
_Agy99_M691284	CDS	contig0	1725613	1726764	1152	383	+	Tryptophan synthase beta chain (EC 4.2.1.20)	Chorismate: Intermediate for synthesis of Tryptophan, PAPA antibiotics, PABA, 3-hydroxyanthranilate and more., Tryptophan synthesis	Cytoplasmic
_Agy99_M691285	CDS	contig0	1726761	1727576	816	271	+	Tryptophan synthase alpha chain (EC 4.2.1.20)	Chorismate: Intermediate for synthesis of Tryptophan, PAPA antibiotics, PABA, 3-hydroxyanthranilate and more., Tryptophan synthesis	Unknown
_Agy99_M691286	CDS	contig0	1727681	1728610	930	309	+	Prolipoprotein diacylglyceryl transferase (EC 2.4.99.-)	Lipoprotein Biosynthesis	Cytoplasmic Membrane
_Agy99_M691291	CDS	contig0	1731605	1732966	1362	453	+	Pyruvate kinase (EC 2.7.1.40)	Glycerate metabolism, Glycolysis and Gluconeogenesis, Pyruvate metabolism I: anaplerotic reactions, PEP	Cytoplasmic
_Agy99_M691292	CDS	contig0	1733066	1733971	906	301	+	Acyl-CoA thioesterase II (EC 3.1.2.-)	Acyl-CoA thioesterase II, CBSS-1806.1.peg.1285	Unknown
_Agy99_M691295	CDS	contig0	1738231	1737146	1086	361	-	Transport ATP-binding protein CydD	Terminal cytochrome d ubiquinol oxidases, Terminal cytochrome oxidases	Cytoplasmic Membrane
_Agy99_M691296	CDS	contig0	1739786	1738257	1530	509	-	Cytochrome d ubiquinol oxidase subunit II (EC 1.10.3.-)	Terminal cytochrome d ubiquinol oxidases, Terminal cytochrome oxidases	Cytoplasmic Membrane
_Agy99_M691297	CDS	contig0	1740685	1739921	765	254	-	Cytochrome d ubiquinol oxidase subunit I (EC 1.10.3.-)	Terminal cytochrome d ubiquinol oxidases, Terminal cytochrome oxidases	Cytoplasmic Membrane
_Agy99_M691302	CDS	contig0	1743766	1744383	618	205	+	response regulator	- none -	Cytoplasmic
_Agy99_M691304	CDS	contig0	1745592	1744738	855	284	-	Probable nonspecific lipid-transfer protein	- none -	Unknown
_Agy99_M691306	CDS	contig0	1746175	1748874	2700	899	+	DNA polymerase I (EC 2.7.7.7)	DNA-replication, DNA Repair Base Excision	Cytoplasmic
_Agy99_M691309	CDS	contig0	1749255	1750700	1446	481	+	SSU ribosomal protein S1p	Cell division-ribosomal stress proteins cluster, Ribosome SSU bacterial	Cytoplasmic
_Agy99_M691310	CDS	contig0	1750713	1751936	1224	407	+	Dephospho-CoA kinase (EC 2.7.1.24)	Coenzyme A Biosynthesis	Cytoplasmic
_Agy99_M691312	CDS	contig0	1753127	1752651	477	158	-	FIG00996124: hypothetical protein	- none -	Unknown
_Agy99_M691313	CDS	contig0	1753277	1755457	2181	726	+	Excinuclease ABC subunit B	DNA repair, UvrABC system	Cytoplasmic
_Agy99_M691316	CDS	contig0	1758785	1759225	441	146	+	Universal stress protein UspA and related nucleotide-binding proteins	- none -	Cytoplasmic
_Agy99_M691318	CDS	contig0	1760783	1760106	678	225	-	metallo-beta-lactamase superfamily protein	- none -	Cytoplasmic
_Agy99_M691319	CDS	contig0	1760979	1763894	2916	971	+	Excinuclease ABC subunit A	DNA repair, UvrABC system	Cytoplasmic
_Agy99_M691325	CDS	contig0	1771328	1771831	504	167	+	Translation initiation factor 3	Mycobacterium virulence operon involved in protein synthesis (LSU ribosomal proteins), Translation initiation factors bacterial	Cytoplasmic
_Agy99_M691326	CDS	contig0	1771862	1772056	195	64	+	LSU ribosomal protein L35p	Mycobacterium virulence operon involved in protein synthesis (LSU ribosomal proteins), Ribosome LSU bacterial	Cytoplasmic
_Agy99_M691327	CDS	contig0	1772304	1772516	213	70	+	LSU ribosomal protein L20p	Mycobacterium virulence operon involved in protein synthesis (LSU ribosomal proteins), Ribosome LSU bacterial	Cytoplasmic
_Agy99_M691328	CDS	contig0	1772690	1773421	732	243	+	FIG011178: rRNA methylase	RNA methylation	Unknown
_Agy99_M691329	CDS	contig0	1774468	1773425	1044	347	-	FIG00820092: hypothetical protein	- none -	Cytoplasmic Membrane
_Agy99_M691331	CDS	contig0	1775799	1776782	984	327	+	Purine cyclase-related protein	cAMP signaling in bacteria	Unknown
_Agy99_M691333	CDS	contig0	1777832	1778875	1044	347	+	Phenylalanyl-tRNA synthetase alpha chain (EC 6.1.1.20)	tRNA aminoacylation, Phe	Cytoplasmic
_Agy99_M691334	CDS	contig0	1778875	1781364	2490	829	+	Phenylalanyl-tRNA synthetase beta chain (EC 6.1.1.20)	tRNA aminoacylation, Phe	Cytoplasmic
_Agy99_M691346	CDS	contig0	1795279	1796304	1026	341	+	N-acetyl-gamma-glutamyl-phosphate reductase (EC 1.2.1.38)	Arginine Biosynthesis -- gjo, Arginine Biosynthesis extended	Unknown
_Agy99_M691347	CDS	contig0	1796377	1797591	1215	404	+	Glutamate N-acetyltransferase (EC 2.3.1.35) / N-acetylglutamate synthase (EC 2.3.1.1)	Arginine Biosynthesis -- gjo, Arginine Biosynthesis -- gjo, Arginine Biosynthesis extended, Arginine Biosynthesis extended	Cytoplasmic
_Agy99_M691348	CDS	contig0	1797588	1798469	882	293	+	Acetylglutamate kinase (EC 2.7.2.8)	Arginine Biosynthesis -- gjo, Arginine Biosynthesis extended	Cytoplasmic
_Agy99_M691349	CDS	contig0	1798466	1799656	1191	396	+	Acetylornithine aminotransferase (EC 2.6.1.11)	Arginine Biosynthesis -- gjo, Arginine Biosynthesis extended	Cytoplasmic
_Agy99_M691350	CDS	contig0	1799683	1800579	897	298	+	Ornithine carbamoyltransferase (EC 2.1.3.3)	Arginine Biosynthesis -- gjo, Arginine Biosynthesis extended, Arginine Deiminase Pathway, Arginine and Ornithine Degradation	Cytoplasmic
_Agy99_M691351	CDS	contig0	1800759	1801076	318	105	+	Arginine pathway regulatory protein ArgR, repressor of arg regulon	Arginine Biosynthesis -- gjo, Arginine Biosynthesis extended, Arginine Deiminase Pathway, Arginine and Ornithine Degradation	Unknown
_Agy99_M691352	CDS	contig0	1801173	1802321	1149	382	+	Argininosuccinate synthase (EC 6.3.4.5)	Arginine Biosynthesis -- gjo, Arginine Biosynthesis extended	Cytoplasmic
_Agy99_M691353	CDS	contig0	1802416	1803828	1413	470	+	Argininosuccinate lyase (EC 4.3.2.1)	Arginine Biosynthesis -- gjo, Arginine Biosynthesis extended	Unknown
_Agy99_M691369	CDS	contig0	1827467	1830424	2958	985	+	Polyhydroxyalkanoic acid synthase	Polyhydroxybutyrate metabolism	Cytoplasmic
_Agy99_M691370	CDS	contig0	1830417	1830650	234	77	+	FIG002473: Protein YcaR in KDO2-Lipid A biosynthesis cluster	Broadly distributed proteins not in subsystems	Cytoplasmic
_Agy99_M691377	CDS	contig0	1836013	1836624	612	203	+	DNA-3-methyladenine glycosylase II (EC 3.2.2.21)	DNA Repair Base Excision	Cytoplasmic Membrane
_Agy99_M691378	CDS	contig0	1836636	1837928	1293	430	+	Tyrosyl-tRNA synthetase (EC 6.1.1.1)	tRNA aminoacylation, Tyr	Cytoplasmic
_Agy99_M691393	CDS	contig0	1851259	1851909	651	216	+	TPR-repeat-containing protein	- none -	Cytoplasmic
_Agy99_M691396	CDS	contig0	1853224	1853976	753	250	+	RNA binding methyltransferase FtsJ like	CBSS-446462.5.peg.2987	Unknown
_Agy99_M691397	CDS	contig0	1853973	1854896	924	307	+	NAD kinase (EC 2.7.1.23)	CBSS-446462.5.peg.2987, NAD and NADP cofactor biosynthesis global	Cytoplasmic
_Agy99_M691398	CDS	contig0	1854909	1856654	1746	581	+	DNA repair protein RecN	CBSS-446462.5.peg.2987, DNA-replication, DNA repair, bacterial	Cytoplasmic
_Agy99_M691399	CDS	contig0	1856820	1858001	1182	393	+	FIG005773: conserved membrane protein ML1361	CBSS-446462.5.peg.2987	Cytoplasmic
_Agy99_M691400	CDS	contig0	1858023	1858976	954	317	+	FIG007481: hypothetical protein	CBSS-446462.5.peg.2987	Unknown
_Agy99_M691401	CDS	contig0	1859213	1860865	1653	550	+	CTP synthase (EC 6.3.4.2)	CTP synthase (EC 6.3.4.2) cluster, Ribosome post-transcriptional modification and chromosomal segregation cluster, pyrimidine conversions	Cytoplasmic
_Agy99_M691402	CDS	contig0	1860942	1861481	540	179	+	ADP-ribose pyrophosphatase (EC 3.6.1.13)	CBSS-216591.1.peg.168, NAD and NADP cofactor biosynthesis global, Nudix proteins (nucleoside triphosphate hydrolases), Ribosome post-transcriptional modification and chromosomal segregation cluster	Cytoplasmic
_Agy99_M691403	CDS	contig0	1861478	1862419	942	313	+	Tyrosine recombinase XerD	- none -	Cytoplasmic
_Agy99_M691429	CDS	contig0	1890025	1890579	555	184	+	Crossover junction endodeoxyribonuclease RuvC (EC 3.1.22.4)	DNA-replication, RuvABC plus a hypothetical	Cytoplasmic
_Agy99_M691430	CDS	contig0	1890576	1891169	594	197	+	Holliday junction DNA helicase RuvA	DNA-replication, RuvABC plus a hypothetical	Cytoplasmic
_Agy99_M691431	CDS	contig0	1891173	1892210	1038	345	+	Holliday junction DNA helicase RuvB	DNA-replication, RuvABC plus a hypothetical	Cytoplasmic Membrane
_Agy99_M691442	CDS	contig0	1904090	1904380	291	96	+	Preprotein translocase subunit YajC (TC 3.A.5.1.1)	- none -	Cytoplasmic
_Agy99_M691444	CDS	contig0	1906345	1907685	1341	446	+	Protein-export membrane protein SecF (TC 3.A.5.1.1)	- none -	Cytoplasmic Membrane
_Agy99_M691445	CDS	contig0	1907691	1909403	1713	570	+	Oligopeptide ABC transporter, periplasmic oligopeptide-binding protein OppA (TC 3.A.1.5.1)"	ABC transporter oligopeptide (TC 3.A.1.5.1)	Unknown
_Agy99_M691447	CDS	contig0	1910016	1912394	2379	792	+	GTP pyrophosphokinase (EC 2.7.6.5), (p)ppGpp synthetase I	CBSS-176299.4.peg.1292, Stringent Response, (p)ppGpp metabolism	Cytoplasmic
_Agy99_M691448	CDS	contig0	1913338	1912451	888	295	-	Peptidyl-prolyl cis-trans isomerase (EC 5.2.1.8)	Peptidyl-prolyl cis-trans isomerase containing cluster	Cytoplasmic
_Agy99_M691449	CDS	contig0	1913584	1914153	570	189	+	Hydroxyacylglutathione hydrolase (EC 3.1.2.6)	Glutathione: Non-redox reactions, Methylglyoxal Metabolism	Unknown
_Agy99_M691450	CDS	contig0	1914150	1915412	1263	420	+	Histidyl-tRNA synthetase (EC 6.1.1.21)	tRNA aminoacylation, His	Cytoplasmic
_Agy99_M691461	CDS	contig0	1924557	1923673	885	294	-	YpfJ protein, zinc metalloprotease superfamily	Broadly distributed proteins not in subsystems	Unknown
_Agy99_M691464	CDS	contig0	1926192	1927913	1722	573	+	Aspartyl-tRNA synthetase (EC 6.1.1.12) @ Aspartyl-tRNA(Asn) synthetase (EC 6.1.1.23)	tRNA aminoacylation, Asp and Asn, tRNA aminoacylation, Asp and Asn	Cytoplasmic
_Agy99_M691475	CDS	contig0	1937633	1938979	1347	448	+	ATPase, AAA family	- none -	Cytoplasmic
_Agy99_M691478	CDS	contig0	1940424	1943087	2664	887	+	Alanyl-tRNA synthetase (EC 6.1.1.7)	CBSS-257314.1.peg.488, CBSS-281090.3.peg.464, tRNA aminoacylation, Ala	Cytoplasmic
_Agy99_M691479	CDS	contig0	1943088	1943600	513	170	+	Putative Holliday junction resolvase YggF	CBSS-257314.1.peg.488, CBSS-281090.3.peg.464	Cytoplasmic
_Agy99_M691480	CDS	contig0	1943605	1944849	1245	414	+	FIG004453: protein YceG like	CBSS-281090.3.peg.464	Cytoplasmic
_Agy99_M691481	CDS	contig0	1944846	1945679	834	277	+	Shikimate 5-dehydrogenase I alpha (EC 1.1.1.25)	CBSS-281090.3.peg.464, Chorismate Synthesis, Common Pathway For Synthesis of Aromatic Compounds (DAHP synthase to chorismate)"	Cytoplasmic
_Agy99_M691483	CDS	contig0	1946257	1947435	1179	392	+	Chorismate synthase (EC 4.2.3.5)	Chorismate Synthesis, Common Pathway For Synthesis of Aromatic Compounds (DAHP synthase to chorismate)"	Cytoplasmic
_Agy99_M691484	CDS	contig0	1947444	1947998	555	184	+	Shikimate kinase I (EC 2.7.1.71)	Chorismate Synthesis, Common Pathway For Synthesis of Aromatic Compounds (DAHP synthase to chorismate)"	Unknown
_Agy99_M691485	CDS	contig0	1947995	1949083	1089	362	+	3-dehydroquinate synthase (EC 4.2.3.4)	Chorismate Synthesis, Common Pathway For Synthesis of Aromatic Compounds (DAHP synthase to chorismate)"	Cytoplasmic
_Agy99_M691487	CDS	contig0	1950161	1949517	645	214	-	PROBABLE CONSERVED TRANSMEMBRANE PROTEIN	- none -	Cytoplasmic Membrane
_Agy99_M691488	CDS	contig0	1950309	1951427	1119	372	+	Aminopeptidase YpdF (MP-, MA-, MS-, AP-, NP- specific)"	Protein degradation	Cytoplasmic
_Agy99_M691489	CDS	contig0	1951550	1952005	456	151	+	Translation elongation factor P	Translation elongation factors bacterial	Cytoplasmic
_Agy99_M691490	CDS	contig0	1952068	1952529	462	153	+	Transcription termination protein NusB	Riboflavin synthesis cluster, Transcription factors bacterial	Cytoplasmic
_Agy99_M691502	CDS	contig0	1966139	1966702	564	187	+	Uracil phosphoribosyltransferase (EC 2.4.2.9) / Pyrimidine operon regulatory protein PyrR	De Novo Pyrimidine Synthesis, De Novo Pyrimidine Synthesis, pyrimidine conversions	Cytoplasmic
_Agy99_M691503	CDS	contig0	1966699	1967661	963	320	+	Aspartate carbamoyltransferase (EC 2.1.3.2)	De Novo Pyrimidine Synthesis	Cytoplasmic
_Agy99_M691504	CDS	contig0	1967679	1968950	1272	423	+	Dihydroorotase (EC 3.5.2.3)	De Novo Pyrimidine Synthesis, Zinc regulated enzymes	Cytoplasmic
_Agy99_M691506	CDS	contig0	1969453	1970580	1128	375	+	Carbamoyl-phosphate synthase small chain (EC 6.3.5.5)	De Novo Pyrimidine Synthesis	Unknown
_Agy99_M691507	CDS	contig0	1970672	1974037	3366	1121	+	Carbamoyl-phosphate synthase large chain (EC 6.3.5.5)	De Novo Pyrimidine Synthesis	Unknown (This protein may have multiple localization sites)
_Agy99_M691508	CDS	contig0	1974034	1974870	837	278	+	Orotidine 5'-phosphate decarboxylase (EC 4.1.1.23)	De Novo Pyrimidine Synthesis, Riboflavin synthesis cluster	Unknown
_Agy99_M691510	CDS	contig0	1975850	1976152	303	100	+	integration host factor	- none -	Unknown
_Agy99_M691511	CDS	contig0	1976321	1976875	555	184	+	Guanylate kinase (EC 2.7.4.8)	Purine conversions	Cytoplasmic
_Agy99_M691512	CDS	contig0	1976962	1977294	333	110	+	DNA-directed RNA polymerase omega subunit (EC 2.7.7.6)	CBSS-176299.4.peg.1292, RNA polymerase bacterial	Cytoplasmic
_Agy99_M691513	CDS	contig0	1977310	1978551	1242	413	+	Phosphopantothenoylcysteine decarboxylase (EC 4.1.1.36) / Phosphopantothenoylcysteine synthetase (EC 6.3.2.5)	Coenzyme A Biosynthesis, Coenzyme A Biosynthesis	Cytoplasmic
_Agy99_M691515	CDS	contig0	1978836	1979891	1056	351	+	S-adenosylmethionine synthetase (EC 2.5.1.6)	Methionine Biosynthesis, Methionine Degradation	Cytoplasmic
_Agy99_M691521	CDS	contig0	1985089	1987035	1947	648	+	Helicase PriA essential for oriC/DnaA-independent DNA replication	DNA-replication	Cytoplasmic
_Agy99_M691527	CDS	contig0	1991252	1992046	795	264	+	Methionyl-tRNA formyltransferase (EC 2.1.2.9)	Translation initiation factors bacterial	Cytoplasmic
_Agy99_M691528	CDS	contig0	1992115	1993488	1374	457	+	Ribosomal RNA small subunit methyltransferase B (EC 2.1.1.-)	- none -	Cytoplasmic
_Agy99_M691529	CDS	contig0	1993579	1994244	666	221	+	Ribulose-phosphate 3-epimerase (EC 5.1.3.1)	Pentose phosphate pathway, Riboflavin synthesis cluster	Cytoplasmic
_Agy99_M691530	CDS	contig0	1994252	1995271	1020	339	+	Diaminohydroxyphosphoribosylaminopyrimidine deaminase (EC 3.5.4.26) / 5-amino-6-(5-phosphoribosylamino)uracil reductase (EC 1.1.1.193)	Riboflavin, FMN and FAD metabolism, Riboflavin, FMN and FAD metabolism, Riboflavin, FMN and FAD metabolism in plants, Riboflavin, FMN and FAD metabolism in plants, Riboflavin synthesis cluster, Riboflavin synthesis cluster	Cytoplasmic
_Agy99_M691531	CDS	contig0	1996829	1995276	1554	517	-	EmrB/QacA family drug resistance transporter	- none -	Cytoplasmic Membrane
_Agy99_M691533	CDS	contig0	1997640	1998263	624	207	+	Riboflavin synthase eubacterial/eukaryotic (EC 2.5.1.9)	Riboflavin, FMN and FAD metabolism, Riboflavin, FMN and FAD metabolism in plants, Riboflavin synthesis cluster, riboflavin to FAD	Cytoplasmic
_Agy99_M691534	CDS	contig0	1998411	1999679	1269	422	+	3,4-dihydroxy-2-butanone 4-phosphate synthase (EC 4.1.99.12) / GTP cyclohydrolase II (EC 3.5.4.25)"	Molybdenum cofactor biosynthesis, Riboflavin, FMN and FAD metabolism, Riboflavin, FMN and FAD metabolism, Riboflavin, FMN and FAD metabolism in plants, Riboflavin, FMN and FAD metabolism in plants, Riboflavin synthesis cluster, Riboflavin synthesis cluster, riboflavin to FAD	Cytoplasmic
_Agy99_M691535	CDS	contig0	1999676	2000158	483	160	+	6,7-dimethyl-8-ribityllumazine synthase (EC 2.5.1.78)"	Riboflavin, FMN and FAD metabolism, Riboflavin, FMN and FAD metabolism in plants, Riboflavin synthesis cluster	Unknown
_Agy99_M691536	CDS	contig0	2000155	2000625	471	156	+	Cell division protein DivIC (FtsB), stabilizes FtsL against RasP cleavage	Bacterial Cell Division, Bacterial Cytoskeleton, Cell division-ribosomal stress proteins cluster, Possible new toxin-antitoxin system including DivIC, Stationary phase repair cluster	Cytoplasmic Membrane
_Agy99_M691539	CDS	contig0	2003011	2004777	1767	588	+	Excinuclease ABC subunit C	DNA repair, UvrABC system	Cytoplasmic
_Agy99_M691540	CDS	contig0	2004774	2005694	921	306	+	FIG000506: Predicted P-loop-containing kinase	- none -	Cytoplasmic
_Agy99_M691541	CDS	contig0	2005724	2006767	1044	347	+	FIG002813: LPPG:FO 2-phospho-L-lactate transferase like, CofD-like	- none -	Cytoplasmic
_Agy99_M691542	CDS	contig0	2006758	2007741	984	327	+	Cytoplasmic hypothetical protein DUF199, a subgroup	- none -	Cytoplasmic
_Agy99_M691545	CDS	contig0	2010734	2010501	234	77	-	Long-chain-fatty-acid--CoA ligase (EC 6.2.1.3)	Biotin biosynthesis, Biotin synthesis cluster, Fatty acid metabolism cluster	Cytoplasmic
_Agy99_M691558	CDS	contig0	2020646	2021665	1020	339	+	NAD-dependent glyceraldehyde-3-phosphate dehydrogenase (EC 1.2.1.12)	Glycolysis and Gluconeogenesis, Pyridoxin (Vitamin B6) Biosynthesis, Redox-dependent regulation of nucleus processes	Cytoplasmic
_Agy99_M691559	CDS	contig0	2021678	2022928	1251	416	+	Phosphoglycerate kinase (EC 2.7.2.3)	Glycolysis and Gluconeogenesis	Cytoplasmic
_Agy99_M691560	CDS	contig0	2022925	2023710	786	261	+	Triosephosphate isomerase (EC 5.3.1.1)	CBSS-331978.3.peg.2915, Glycolysis and Gluconeogenesis	Cytoplasmic
_Agy99_M691567	CDS	contig0	2029786	2029580	207	68	-	Preprotein translocase subunit SecG (TC 3.A.5.1.1)	CBSS-331978.3.peg.2915	Cytoplasmic Membrane
_Agy99_M691572	CDS	contig0	2036268	2035525	744	247	-	6-phosphogluconolactonase (EC 3.1.1.31), eukaryotic type	Pentose phosphate pathway	Cytoplasmic
_Agy99_M691573	CDS	contig0	2037176	2036265	912	303	-	OpcA, an allosteric effector of glucose-6-phosphate dehydrogenase, actinobacterial	- none -	Unknown
_Agy99_M691574	CDS	contig0	2038680	2037226	1455	484	-	Glucose-6-phosphate 1-dehydrogenase (EC 1.1.1.49)	Pentose phosphate pathway	Cytoplasmic
_Agy99_M691575	CDS	contig0	2039906	2038776	1131	376	-	Transaldolase (EC 2.2.1.2)	Pentose phosphate pathway	Cytoplasmic
_Agy99_M691576	CDS	contig0	2042015	2039913	2103	700	-	Transketolase (EC 2.2.1.1)	Pentose phosphate pathway	Cytoplasmic
_Agy99_M691577	CDS	contig0	2042393	2043277	885	294	+	Heme O synthase, protoheme IX farnesyltransferase (EC 2.5.1.-) COX10-CtaB	Biogenesis of cytochrome c oxidases, CBSS-196164.1.peg.1690, CBSS-316057.3.peg.563	Cytoplasmic Membrane
_Agy99_M691590	CDS	contig0	2058966	2058010	957	318	-	Cytochrome oxidase assembly protein	- none -	Cytoplasmic Membrane
_Agy99_M691591	CDS	contig0	2059720	2059010	711	236	-	ABC-type multidrug transport system, permease component	CBSS-196164.1.peg.1690	Cytoplasmic Membrane
_Agy99_M691592	CDS	contig0	2060703	2059795	909	302	-	ABC-type multidrug transport system, ATPase component	CBSS-196164.1.peg.1690	Cytoplasmic Membrane
_Agy99_M691593	CDS	contig0	2062526	2060751	1776	591	-	POSSIBLE CONSERVED INTEGRAL MEMBRANE PROTEIN	- none -	Cytoplasmic Membrane
_Agy99_M691594	CDS	contig0	2062775	2063434	660	219	+	Iron-sulfur cluster regulator SufR	CBSS-196164.1.peg.1690, Iron-sulfur cluster assembly	Cytoplasmic
_Agy99_M691595	CDS	contig0	2063431	2064876	1446	481	+	Iron-sulfur cluster assembly protein SufB	CBSS-196164.1.peg.1690, Iron-sulfur cluster assembly	Cytoplasmic
_Agy99_M691596	CDS	contig0	2064873	2066072	1200	399	+	Iron-sulfur cluster assembly protein SufD	CBSS-196164.1.peg.1690, Iron-sulfur cluster assembly	Cytoplasmic
_Agy99_M691597	CDS	contig0	2066069	2066851	783	260	+	Iron-sulfur cluster assembly ATPase protein SufC	CBSS-196164.1.peg.1690, Iron-sulfur cluster assembly	Cytoplasmic
_Agy99_M691598	CDS	contig0	2066866	2068107	1242	413	+	Cysteine desulfurase (EC 2.8.1.7), SufS subfamily	Alanine biosynthesis, Iron-sulfur cluster assembly	Cytoplasmic
_Agy99_M691599	CDS	contig0	2068137	2068601	465	154	+	Putative iron-sulfur cluster assembly scaffold protein for SUF system, SufE2	Iron-sulfur cluster assembly	Unknown
_Agy99_M691600	CDS	contig0	2068594	2068941	348	115	+	PaaD-like protein (DUF59) involved in Fe-S cluster assembly	Iron-sulfur cluster assembly	Cytoplasmic
_Agy99_M691604	CDS	contig0	2072434	2070605	1830	609	-	Acyl-CoA dehydrogenase (EC 1.3.99.3)	- none -	Cytoplasmic
_Agy99_M691611	CDS	contig0	2077484	2077711	228	75	+	Glutaredoxin-like protein NrdH, required for reduction of Ribonucleotide reductase class Ib	Glutaredoxins, Glutathione: Redox cycle, Ribonucleotide reduction	Unknown
_Agy99_M691612	CDS	contig0	2077755	2078216	462	153	+	Ribonucleotide reduction protein NrdI	Ribonucleotide reduction	Cytoplasmic
_Agy99_M691613	CDS	contig0	2078186	2080351	2166	721	+	Ribonucleotide reductase of class Ib (aerobic), alpha subunit (EC 1.17.4.1)"	Ribonucleotide reduction	Cytoplasmic
_Agy99_M691615	CDS	contig0	2081328	2082878	1551	516	+	Monooxygenase, flavin-binding family	- none -	Cytoplasmic
_Agy99_M691618	CDS	contig0	2084047	2085021	975	324	+	Ribonucleotide reductase of class Ib (aerobic), beta subunit (EC 1.17.4.1)"	Ribonucleotide reduction	Unknown
_Agy99_M691620	CDS	contig0	2086561	2085521	1041	346	-	Cinnamyl alcohol dehydrogenase/reductase (EC 1.1.1.195) @ Alcohol dehydrogenase (EC 1.1.1.1)	5-FCL-like protein, Butanol Biosynthesis, Fermentations: Mixed acid, Glycerolipid and Glycerophospholipid Metabolism in Bacteria	Cytoplasmic
_Agy99_M691621	CDS	contig0	2087678	2086695	984	327	-	Iron(III) dicitrate transport system, periplasmic iron-binding protein FecB (TC 3.A.1.14.1)"	- none -	Cytoplasmic
_Agy99_M691623	CDS	contig0	2089742	2090977	1236	411	+	Phosphoserine phosphatase (EC 3.1.3.3)	CBSS-336982.3.peg.3874, Glycine and Serine Utilization, Serine Biosynthesis	Cytoplasmic
_Agy99_M691633	CDS	contig0	2100047	2100805	759	252	+	ABC transporter ATP-binding protein	- none -	Cytoplasmic Membrane
_Agy99_M691634	CDS	contig0	2100853	2101644	792	263	+	FIG00996530: hypothetical protein	- none -	Unknown
_Agy99_M691635	CDS	contig0	2101641	2102414	774	257	+	Enoyl-CoA hydratase (EC 4.2.1.17)	Acetyl-CoA fermentation to Butyrate, Butanol Biosynthesis, Butyrate metabolism cluster, Fatty acid metabolism cluster, Isoleucine degradation, Polyhydroxybutyrate metabolism, Valine degradation	Cytoplasmic Membrane
_Agy99_M691636	CDS	contig0	2102425	2103408	984	327	+	Methyltransferase domain	- none -	Cytoplasmic
_Agy99_M691637	CDS	contig0	2103573	2104610	1038	345	+	Methyltransferase (EC 2.1.1.-)	- none -	Cytoplasmic
_Agy99_M691639	CDS	contig0	2106988	2105780	1209	402	-	FIG00995884: hypothetical protein	- none -	Cytoplasmic Membrane
_Agy99_M691640	CDS	contig0	2107273	2108010	738	245	+	Galactoside O-acetyltransferase (EC 2.3.1.18)	- none -	Cytoplasmic
_Agy99_M691657	CDS	contig0	2122631	2121369	1263	420	-	Glycosyl transferase, group 1	- none -	Cytoplasmic
_Agy99_M691658	CDS	contig0	2124300	2122705	1596	531	-	Glycogen branching enzyme, GH-57-type, archaeal (EC 2.4.1.18)"	Glycogen metabolism	Cytoplasmic
_Agy99_M691659	CDS	contig0	2125115	2124297	819	272	-	Methyltransferase (EC 2.1.1.-)	- none -	Cytoplasmic
_Agy99_M691660	CDS	contig0	2125400	2126179	780	259	+	Electron transfer flavoprotein, beta subunit	Acetyl-CoA fermentation to Butyrate	Cytoplasmic
_Agy99_M691661	CDS	contig0	2126227	2127183	957	318	+	Electron transfer flavoprotein, alpha subunit	Acetyl-CoA fermentation to Butyrate	Unknown
_Agy99_M691666	CDS	contig0	2129609	2130802	1194	397	+	Cysteine desulfurase (EC 2.8.1.7)	Alanine biosynthesis, CBSS-84588.1.peg.1247, Iron-sulfur cluster assembly	Cytoplasmic
_Agy99_M691667	CDS	contig0	2130817	2131890	1074	357	+	tRNA-specific 2-thiouridylase MnmA	RNA methylation	Cytoplasmic
_Agy99_M691669	CDS	contig0	2132612	2133625	1014	337	+	vitamin-B12 independent methionine synthase family protein	- none -	Cytoplasmic
_Agy99_M691673	CDS	contig0	2137113	2139176	2064	687	+	DNA ligase (EC 6.5.1.2)	DNA Repair Base Excision	Cytoplasmic
_Agy99_M691676	CDS	contig0	2140440	2140790	351	116	+	Putative membrane protein	- none -	Cytoplasmic
_Agy99_M691677	CDS	contig0	2140845	2141456	612	203	+	Putative membrane protein	- none -	Cytoplasmic Membrane
_Agy99_M691680	CDS	contig0	2144004	2143348	657	218	-	FIG00820558: hypothetical protein	- none -	Cytoplasmic
_Agy99_M691681	CDS	contig0	2144162	2144461	300	99	+	Aspartyl-tRNA(Asn) amidotransferase subunit C (EC 6.3.5.6) @ Glutamyl-tRNA(Gln) amidotransferase subunit C (EC 6.3.5.7)	tRNA aminoacylation, Asp and Asn, tRNA aminoacylation, Glu and Gln	Cytoplasmic
_Agy99_M691682	CDS	contig0	2144458	2145939	1482	493	+	Aspartyl-tRNA(Asn) amidotransferase subunit A (EC 6.3.5.6) @ Glutamyl-tRNA(Gln) amidotransferase subunit A (EC 6.3.5.7)	tRNA aminoacylation, Asp and Asn, tRNA aminoacylation, Glu and Gln	Cytoplasmic
_Agy99_M691683	CDS	contig0	2146090	2147070	981	326	+	6-phosphofructokinase (EC 2.7.1.11)	Glycolysis and Gluconeogenesis	Cytoplasmic
_Agy99_M691684	CDS	contig0	2147129	2148637	1509	502	+	Aspartyl-tRNA(Asn) amidotransferase subunit B (EC 6.3.5.6) @ Glutamyl-tRNA(Gln) amidotransferase subunit B (EC 6.3.5.7)	tRNA aminoacylation, Asp and Asn, tRNA aminoacylation, Glu and Gln	Cytoplasmic
_Agy99_M691686	CDS	contig0	2150467	2149298	1170	389	-	Glucose/sorbosone dehydrogenase, lipoprotein LppZ	- none -	Unknown
_Agy99_M691687	CDS	contig0	2150650	2151498	849	282	+	Membrane protein 2, distant similarity to thiosulphate:quinone oxidoreductase DoxD	- none -	Cytoplasmic Membrane
_Agy99_M691690	CDS	contig0	2152279	2154069	1791	596	+	Acetolactate synthase large subunit (EC 2.2.1.6)	Acetoin, butanediol metabolism, Acetolactate synthase subunits, Branched-Chain Amino Acid Biosynthesis	Cytoplasmic
_Agy99_M691691	CDS	contig0	2154090	2154578	489	162	+	Acetolactate synthase small subunit (EC 2.2.1.6)	Acetoin, butanediol metabolism, Acetolactate synthase subunits, Branched-Chain Amino Acid Biosynthesis	Cytoplasmic
_Agy99_M691692	CDS	contig0	2154621	2155652	1032	343	+	Ketol-acid reductoisomerase (EC 1.1.1.86)	Branched-Chain Amino Acid Biosynthesis, Coenzyme A Biosynthesis	Cytoplasmic
_Agy99_M691694	CDS	contig0	2156463	2156338	126	41	-	Phytoene dehydrogenase and related proteins	Carotenoids	Unknown
_Agy99_M691696	CDS	contig0	2157897	2159408	1512	503	+	D-3-phosphoglycerate dehydrogenase (EC 1.1.1.95)	Glycine and Serine Utilization, Pyridoxin (Vitamin B6) Biosynthesis, Serine Biosynthesis	Cytoplasmic
_Agy99_M691697	CDS	contig0	2159464	2160483	1020	339	+	3-isopropylmalate dehydrogenase (EC 1.1.1.85)	Branched-Chain Amino Acid Biosynthesis, Leucine Biosynthesis	Cytoplasmic
_Agy99_M691699	CDS	contig0	2161955	2162674	720	239	+	2-hydroxyhepta-2,4-diene-1,7-dioate isomerase (EC 5.3.3.-) / 5-carboxymethyl-2-oxo-hex-3- ene-1,7-dioate decarboxylase (EC 4.1.1.68)"	Aromatic amino acid degradation, Aromatic amino acid degradation	Unknown
_Agy99_M691700	CDS	contig0	2162734	2164140	1407	468	+	Glutamyl-tRNA synthetase (EC 6.1.1.17) @ Glutamyl-tRNA(Gln) synthetase (EC 6.1.1.24)	Heme and Siroheme Biosynthesis, tRNA aminoacylation, Glu and Gln, tRNA aminoacylation, Glu and Gln	Cytoplasmic
_Agy99_M691710	CDS	contig0	2175020	2174358	663	220	-	Transcriptional regulator, IclR family	Homogentisate pathway of aromatic compound degradation	Cytoplasmic Membrane
_Agy99_M691711	CDS	contig0	2175142	2176563	1422	473	+	3-isopropylmalate dehydratase large subunit (EC 4.2.1.33)	Branched-Chain Amino Acid Biosynthesis, Leucine Biosynthesis	Cytoplasmic
_Agy99_M691712	CDS	contig0	2176588	2177184	597	198	+	3-isopropylmalate dehydratase small subunit (EC 4.2.1.33)	Branched-Chain Amino Acid Biosynthesis, Leucine Biosynthesis	Cytoplasmic Membrane
_Agy99_M691715	CDS	contig0	2179032	2178160	873	290	-	Possible hydrolase mutT1 (EC 3.-.-.-)	- none -	Cytoplasmic
_Agy99_M691716	CDS	contig0	2181394	2179178	2217	738	-	Polyphosphate kinase (EC 2.7.4.1)	High affinity phosphate transporter and control of PHO regulon, Phosphate metabolism, Polyphosphate, Purine conversions	Cytoplasmic Membrane
_Agy99_M691717	CDS	contig0	2182135	2181473	663	220	-	2-phospho-L-lactate guanylyltransferase (EC 2.7.7.68)	- none -	Unknown
_Agy99_M691718	CDS	contig0	2182276	2183325	1050	349	+	Glycerol-3-phosphate dehydrogenase [NAD(P)+] (EC 1.1.1.94)	Glycerol and Glycerol-3-phosphate Uptake and Utilization, Glycerolipid and Glycerophospholipid Metabolism in Bacteria	Unknown
_Agy99_M691719	CDS	contig0	2183501	2184538	1038	345	+	D-alanine--D-alanine ligase (EC 6.3.2.4)	Peptidoglycan Biosynthesis, Peptidoglycan biosynthesis--gjo	Cytoplasmic
_Agy99_M691721	CDS	contig0	2185327	2186292	966	321	+	Thiamine-monophosphate kinase (EC 2.7.4.16)	5-FCL-like protein, Riboflavin synthesis cluster, Thiamin biosynthesis	Cytoplasmic
_Agy99_M691723	CDS	contig0	2186605	2187288	684	227	+	Uracil-DNA glycosylase, family 1	DNA Repair Base Excision, Uracil-DNA glycosylase	Cytoplasmic
_Agy99_M691726	CDS	contig0	2189224	2189081	144	47	-	LSU ribosomal protein L28p	Ribosome LSU bacterial	Unknown (This protein may have multiple localization sites)
_Agy99_M691728	CDS	contig0	2190291	2191250	960	319	+	Dihydroxyacetone kinase family protein	Glycerolipid and Glycerophospholipid Metabolism in Bacteria	Cytoplasmic Membrane
_Agy99_M691729	CDS	contig0	2191253	2193484	2232	743	+	ATP-dependent DNA helicase RecG (EC 3.6.1.-)	DNA-replication	Cytoplasmic
_Agy99_M691730	CDS	contig0	2193489	2194037	549	182	+	Possible membrane protein	- none -	Unknown
_Agy99_M691734	CDS	contig0	2196928	2197695	768	255	+	POSSIBLE CONSERVED MEMBRANE OR SECRETED PROTEIN	- none -	Cytoplasmic
_Agy99_M691735	CDS	contig0	2197704	2198339	636	211	+	PROBABLE CONSERVED INTEGRAL MEMBRANE PROTEIN	- none -	Cytoplasmic Membrane
_Agy99_M691737	CDS	contig0	2201855	2202328	474	157	+	16S rRNA (guanine(966)-N(2))-methyltransferase (EC 2.1.1.171) ## SSU rRNA m(2)G966	CBSS-266117.6.peg.1260, CBSS-269801.1.peg.1715, RNA methylation	Unknown
_Agy99_M691738	CDS	contig0	2202402	2202875	474	157	+	Phosphopantetheine adenylyltransferase (EC 2.7.7.3)	CBSS-266117.6.peg.1260, CBSS-269801.1.peg.1715, Coenzyme A Biosynthesis	Cytoplasmic
_Agy99_M691776	CDS	contig0	2272726	2273469	744	247	+	Cell division initiation protein	- none -	Cytoplasmic
_Agy99_M691777	CDS	contig0	2273634	2274137	504	167	+	COG1399 protein, clustered with ribosomal protein L32p	- none -	Cytoplasmic
_Agy99_M691778	CDS	contig0	2274140	2274865	726	241	+	Ribonuclease III (EC 3.1.26.3)	CBSS-176299.4.peg.1292, RNA processing and degradation, bacterial	Cytoplasmic
_Agy99_M691779	CDS	contig0	2274866	2275744	879	292	+	Formamidopyrimidine-DNA glycosylase (EC 3.2.2.23)	DNA Repair Base Excision	Unknown
_Agy99_M691781	CDS	contig0	2276627	2280229	3603	1200	+	Chromosome partition protein smc	DNA structural proteins, bacterial	Cytoplasmic
_Agy99_M691782	CDS	contig0	2280289	2281656	1368	455	+	Signal recognition particle receptor protein FtsY (=alpha subunit) (TC 3.A.5.1.1)	Bacterial Cell Division, Bacterial signal recognition particle (SRP)"	Cytoplasmic Membrane
_Agy99_M691784	CDS	contig0	2282153	2283232	1080	359	+	Ammonium transporter	Ammonia assimilation	Cytoplasmic Membrane
_Agy99_M691785	CDS	contig0	2283229	2283567	339	112	+	Nitrogen regulatory protein P-II	Ammonia assimilation	Cytoplasmic Membrane
_Agy99_M691786	CDS	contig0	2283661	2284962	1302	433	+	[Protein-PII] uridylyltransferase (EC 2.7.7.59)	Ammonia assimilation, CBSS-312309.3.peg.1965	Cytoplasmic
_Agy99_M691790	CDS	contig0	2288431	2290002	1572	523	+	Signal recognition particle, subunit Ffh SRP54 (TC 3.A.5.1.1)"	Bacterial signal recognition particle (SRP)	Cytoplasmic Membrane
_Agy99_M691791	CDS	contig0	2290009	2291100	1092	363	+	Aminopeptidase YpdF (MP-, MA-, MS-, AP-, NP- specific)"	Protein degradation	Cytoplasmic
_Agy99_M691797	CDS	contig0	2297046	2297531	486	161	+	SSU ribosomal protein S16p	KH domain RNA binding protein YlqC, Ribosome SSU bacterial	Cytoplasmic
_Agy99_M691798	CDS	contig0	2297540	2297782	243	80	+	KH domain RNA binding protein YlqC	KH domain RNA binding protein YlqC	Cytoplasmic
_Agy99_M691799	CDS	contig0	2297831	2298331	501	166	+	16S rRNA processing protein RimM	KH domain RNA binding protein YlqC	Cytoplasmic
_Agy99_M691800	CDS	contig0	2298352	2299032	681	226	+	tRNA (Guanine37-N1) -methyltransferase (EC 2.1.1.31)	RNA methylation	Unknown
_Agy99_M691802	CDS	contig0	2300461	2300802	342	113	+	LSU ribosomal protein L19p	Ribosome LSU bacterial	Cytoplasmic
_Agy99_M691803	CDS	contig0	2301121	2301777	657	218	+	Signal peptidase I (EC 3.4.21.89)	CBSS-176299.4.peg.1292, Signal peptidase	Cytoplasmic Membrane
_Agy99_M691804	CDS	contig0	2301780	2302499	720	239	+	Ribonuclease HII (EC 3.1.26.4)	Ribonuclease H, Ribonucleases in Bacillus	Cytoplasmic
_Agy99_M691805	CDS	contig0	2302619	2302924	306	101	+	Protein often found in Actinomycetes clustered with signal peptidase and/or RNaseHII	Ribonuclease H	Cytoplasmic
_Agy99_M691818	CDS	contig0	2312473	2313381	909	302	+	Tyrosine recombinase XerC	- none -	Cytoplasmic
_Agy99_M691821	CDS	contig0	2314281	2315033	753	250	+	SSU ribosomal protein S2p (SAe)	CBSS-176299.4.peg.1996B, CBSS-312309.3.peg.1965, Ribosome SSU bacterial	Cytoplasmic
_Agy99_M691822	CDS	contig0	2315035	2315850	816	271	+	Translation elongation factor Ts	CBSS-176299.4.peg.1996B, CBSS-312309.3.peg.1965, Translation elongation factors bacterial	Cytoplasmic
_Agy99_M691823	CDS	contig0	2315871	2317289	1419	472	+	Putative amidase amiC (EC 3.5.1.4)	- none -	Cytoplasmic
_Agy99_M691828	CDS	contig0	2320849	2321556	708	235	+	Uridylate kinase (EC 2.7.4.-)	CBSS-176299.4.peg.1996B, CBSS-312309.3.peg.1965	Cytoplasmic
_Agy99_M691829	CDS	contig0	2321621	2322178	558	185	+	Ribosome recycling factor	CBSS-176299.4.peg.1996B, Translation termination factors bacterial	Cytoplasmic
_Agy99_M691830	CDS	contig0	2322211	2323125	915	304	+	Phosphatidate cytidylyltransferase (EC 2.7.7.41)	Glycerolipid and Glycerophospholipid Metabolism in Bacteria	Cytoplasmic Membrane
_Agy99_M691840	CDS	contig0	2331257	2332417	1161	386	+	1-deoxy-D-xylulose 5-phosphate reductoisomerase (EC 1.1.1.267)	Isoprenoid Biosynthesis, Nonmevalonate Branch of Isoprenoid Biosynthesis	Cytoplasmic
_Agy99_M691841	CDS	contig0	2332437	2333651	1215	404	+	Membrane-associated zinc metalloprotease	- none -	Cytoplasmic Membrane
_Agy99_M691842	CDS	contig0	2333674	2334837	1164	387	+	1-hydroxy-2-methyl-2-(E)-butenyl 4-diphosphate synthase (EC 1.17.7.1)	Isoprenoid Biosynthesis, Nonmevalonate Branch of Isoprenoid Biosynthesis	Cytoplasmic
_Agy99_M691844	CDS	contig0	2335911	2337668	1758	585	+	Cell division protein FtsI [Peptidoglycan synthetase] (EC 2.4.1.129)	16S rRNA modification within P site of ribosome, Bacterial Cell Division, Bacterial Cytoskeleton, Peptidoglycan Biosynthesis	Cytoplasmic Membrane
_Agy99_M691846	CDS	contig0	2338469	2339326	858	285	+	Methionine aminopeptidase (EC 3.4.11.18)	CBSS-312309.3.peg.1965, Translation termination factors bacterial	Cytoplasmic
_Agy99_M691865	CDS	contig0	2357083	2358843	1761	586	+	ChlI component of cobalt chelatase involved in B12 biosynthesis / ChlD component of cobalt chelatase involved in B12 biosynthesis	Coenzyme B12 biosynthesis, Coenzyme B12 biosynthesis	Cytoplasmic
_Agy99_M691870	CDS	contig0	2362547	2363959	1413	470	+	EmrB/QacA family drug resistance transporter	- none -	Cytoplasmic Membrane
_Agy99_M691872	CDS	contig0	2366315	2365827	489	162	-	FIG00999285: hypothetical protein	- none -	Unknown
_Agy99_M691875	CDS	contig0	2367600	2368643	1044	347	+	Transcription termination protein NusA	CBSS-350688.3.peg.1509, NusA-TFII Cluster, Transcription factors bacterial	Cytoplasmic
_Agy99_M691876	CDS	contig0	2368933	2369109	177	58	+	COG2740: Predicted nucleic-acid-binding protein implicated in transcription termination	CBSS-350688.3.peg.1509, NusA-TFII Cluster, Transcription factors bacterial	Unknown
_Agy99_M691877	CDS	contig0	2370179	2372011	1833	610	+	Translation initiation factor 2	CBSS-138119.3.peg.2719, CBSS-350688.3.peg.1509, NusA-TFII Cluster, Translation initiation factors bacterial	Cytoplasmic
_Agy99_M691878	CDS	contig0	2372024	2372551	528	175	+	Ribosome-binding factor A	CBSS-138119.3.peg.2719, CBSS-350688.3.peg.1509, NusA-TFII Cluster, Translation initiation factors bacterial	Unknown
_Agy99_M691879	CDS	contig0	2372571	2373530	960	319	+	FIG146085: 3'-to-5' oligoribonuclease A, Bacillus type	CBSS-138119.3.peg.2719, RNA processing and degradation, bacterial	Cytoplasmic Membrane
_Agy99_M691886	CDS	contig0	2379452	2379874	423	140	+	FIG00820705: hypothetical protein	- none -	Cytoplasmic
_Agy99_M691897	CDS	contig0	2389128	2390021	894	297	+	putative SimX4 homolog	- none -	Cytoplasmic
_Agy99_M691898	CDS	contig0	2390030	2390701	672	223	+	4'-phosphopantetheinyl transferase EntD (EC 2.7.8.-)	- none -	Cytoplasmic
_Agy99_M691899	CDS	contig0	2390698	2391603	906	301	+	tRNA pseudouridine synthase B (EC 4.2.1.70)	CBSS-138119.3.peg.2719, CBSS-350688.3.peg.1509, RNA pseudouridine syntheses, Riboflavin, FMN and FAD metabolism in plants, tRNA processing	Cytoplasmic
_Agy99_M691903	CDS	contig0	2395120	2396043	924	307	+	Riboflavin kinase (EC 2.7.1.26) / FMN adenylyltransferase (EC 2.7.7.2)	CBSS-350688.3.peg.1509, CBSS-350688.3.peg.1509, Riboflavin, FMN and FAD metabolism, Riboflavin, FMN and FAD metabolism, Riboflavin, FMN and FAD metabolism in plants, Riboflavin, FMN and FAD metabolism in plants, riboflavin to FAD, riboflavin to FAD	Cytoplasmic
_Agy99_M691904	CDS	contig0	2396170	2396439	270	89	+	SSU ribosomal protein S15p (S13e)	CBSS-350688.3.peg.1509, Ribosome SSU bacterial	Cytoplasmic
_Agy99_M691907	CDS	contig0	2397815	2400076	2262	753	+	Polyribonucleotide nucleotidyltransferase (EC 2.7.7.8)	CBSS-1806.1.peg.3045, CBSS-350688.3.peg.1509	Cytoplasmic
_Agy99_M691908	CDS	contig0	2400153	2401154	1002	333	+	FIG007959: peptidase, M16 family	CBSS-1806.1.peg.3045, CBSS-350688.3.peg.1509	Cytoplasmic
_Agy99_M691910	CDS	contig0	2402543	2402746	204	67	+	FIG007959: peptidase, M16 family	CBSS-1806.1.peg.3045, CBSS-350688.3.peg.1509	Cytoplasmic
_Agy99_M691912	CDS	contig0	2404977	2403862	1116	371	-	Alanine dehydrogenase (EC 1.4.1.1)	Pyruvate Alanine Serine Interconversions	Extracellular
_Agy99_M691924	CDS	contig0	2414365	2415057	693	230	+	Dihydrodipicolinate reductase (EC 1.3.1.26)	Lysine Biosynthesis DAP Pathway, Lysine Biosynthesis DAP Pathway, GJO scratch	Cytoplasmic
_Agy99_M691925	CDS	contig0	2415077	2415529	453	150	+	FIG00826342: hypothetical protein	- none -	Cytoplasmic Membrane
_Agy99_M691926	CDS	contig0	2415526	2415990	465	154	+	Multimeric flavodoxin WrbA	- none -	Cytoplasmic
_Agy99_M691940	CDS	contig0	2430948	2431748	801	266	+	Thymidylate synthase (EC 2.1.1.45)	Folate Biosynthesis, pyrimidine conversions	Cytoplasmic
_Agy99_M691941	CDS	contig0	2431765	2432253	489	162	+	Dihydrofolate reductase (EC 1.5.1.3)	5-FCL-like protein, Folate Biosynthesis	Cytoplasmic Membrane
_Agy99_M691947	CDS	contig0	2436012	2436764	753	250	+	Thymidylate synthase thyX (EC 2.1.1.-)	Folate Biosynthesis	Cytoplasmic
_Agy99_M691948	CDS	contig0	2436882	2437784	903	300	+	Dihydrodipicolinate synthase (EC 4.2.1.52)	Lysine Biosynthesis DAP Pathway, Lysine Biosynthesis DAP Pathway, GJO scratch	Cytoplasmic
_Agy99_M691953	CDS	contig0	2440852	2441268	417	138	+	Transcriptional regulator, FUR family	Oxidative stress	Unknown
_Agy99_M691981	CDS	contig0	2474844	2476238	1395	464	+	Dihydrolipoamide dehydrogenase (EC 1.8.1.4)	5-FCL-like protein, Glycine cleavage system, Leucine Degradation and HMG-CoA Metabolism, TCA Cycle	Cytoplasmic
_Agy99_M692037	CDS	contig0	2534833	2535045	213	70	+	FIG00820327: hypothetical protein	Lipid-linked oligosaccharide synthesis related cluster	Cytoplasmic
_Agy99_M692038	CDS	contig0	2535812	2535066	747	248	-	Dolichol-phosphate mannosyltransferase (EC 2.4.1.83) in lipid-linked oligosaccharide synthesis cluster	Lipid-linked oligosaccharide synthesis related cluster	Cytoplasmic Membrane
_Agy99_M692039	CDS	contig0	2537976	2535898	2079	692	-	Apolipoprotein N-acyltransferase (EC 2.3.1.-) in lipid-linked oligosaccharide synthesis cluster	Lipid-linked oligosaccharide synthesis related cluster	Cytoplasmic Membrane
_Agy99_M692046	CDS	contig0	2545935	2545552	384	127	-	FIG00825938: hypothetical protein	- none -	Unknown
_Agy99_M692064	CDS	contig0	2566698	2566357	342	113	-	membrane protein, MmpS family	- none -	Unknown
_Agy99_M692092	CDS	contig0	2598726	2597626	1101	366	-	Probable dipeptidase PepE (EC 3.4.13.-)	- none -	Cytoplasmic
_Agy99_M692093	CDS	contig0	2598913	2599833	921	306	+	DNA polymerase I (EC 2.7.7.7)	DNA-replication, DNA Repair Base Excision	Cytoplasmic
_Agy99_M692095	CDS	contig0	2603371	2600717	2655	884	-	FIG005666: putative helicase	Cluster-based Subsystem Grouping Hypotheticals - perhaps Proteosome Related	Cytoplasmic
_Agy99_M692096	CDS	contig0	2604418	2603561	858	285	-	Twin-arginine translocation protein TatC	Cluster-based Subsystem Grouping Hypotheticals - perhaps Proteosome Related, Twin-arginine translocation system	Cytoplasmic Membrane
_Agy99_M692097	CDS	contig0	2604781	2604557	225	74	-	Twin-arginine translocation protein TatA	Cluster-based Subsystem Grouping Hypotheticals - perhaps Proteosome Related, Twin-arginine translocation system	Unknown
_Agy99_M692098	CDS	contig0	2605894	2604950	945	314	-	FIG019733: possible DNA-binding protein	Cluster-based Subsystem Grouping Hypotheticals - perhaps Proteosome Related	Cytoplasmic
_Agy99_M692099	CDS	contig0	2606873	2605968	906	301	-	FIG005453: Putative DeoR-family transcriptional regulator	Cluster-based Subsystem Grouping Hypotheticals - perhaps Proteosome Related	Cytoplasmic
_Agy99_M692100	CDS	contig0	2608378	2607020	1359	452	-	Pup ligase PafA, possible component of postulated heterodimer PafA-PafA'"	Cluster-based Subsystem Grouping Hypotheticals - perhaps Proteosome Related, Proteasome archaeal	Cytoplasmic
_Agy99_M692101	CDS	contig0	2609239	2608436	804	267	-	Proteasome subunit alpha (EC 3.4.25.1), bacterial	Cluster-based Subsystem Grouping Hypotheticals - perhaps Proteosome Related, Proteasome archaeal	Cytoplasmic
_Agy99_M692102	CDS	contig0	2609964	2609236	729	242	-	Proteasome subunit beta (EC 3.4.25.1), bacterial	Cluster-based Subsystem Grouping Hypotheticals - perhaps Proteosome Related, Proteasome archaeal	Cytoplasmic
_Agy99_M692103	CDS	contig0	2610317	2610102	216	71	-	Prokaryotic ubiquitin-like protein Pup	Cluster-based Subsystem Grouping Hypotheticals - perhaps Proteosome Related, Proteasome archaeal	Cytoplasmic
_Agy99_M692104	CDS	contig0	2611976	2610468	1509	502	-	Pup ligase PafA' paralog, possible component of postulated heterodimer PafA-PafA'"	Cluster-based Subsystem Grouping Hypotheticals - perhaps Proteosome Related, Proteasome archaeal	Cytoplasmic
_Agy99_M692108	CDS	contig0	2617051	2615204	1848	615	-	Bacterial proteasome-activating AAA-ATPase (PAN)	Cluster-based Subsystem Grouping Hypotheticals - perhaps Proteosome Related, Proteasome archaeal	Cytoplasmic Membrane
_Agy99_M692111	CDS	contig0	2619387	2620112	726	241	+	RecB family exonuclease	- none -	Cytoplasmic
_Agy99_M692125	CDS	contig0	2640109	2639255	855	284	-	ATP phosphoribosyltransferase (EC 2.4.2.17)	Histidine Biosynthesis, Riboflavin synthesis cluster	Cytoplasmic
_Agy99_M692126	CDS	contig0	2640375	2640112	264	87	-	Phosphoribosyl-ATP pyrophosphatase (EC 3.6.1.31)	Histidine Biosynthesis, Riboflavin synthesis cluster	Cytoplasmic
_Agy99_M692131	CDS	contig0	2644895	2645725	831	276	+	FIG00823557: hypothetical protein	- none -	Cytoplasmic
_Agy99_M692134	CDS	contig0	2649074	2647923	1152	383	-	L-cysteine:1D-myo-inosityl 2-amino-2-deoxy-alpha-D-glucopyranoside ligase MshC	Glutathione analogs: mycothiol	Cytoplasmic
_Agy99_M692136	CDS	contig0	2651864	2651073	792	263	-	Protein cysQ homolog	- none -	Cytoplasmic
_Agy99_M692137	CDS	contig0	2652761	2651976	786	261	-	Phosphatidylinositol 3-and 4-kinase family protein	- none -	Cytoplasmic
_Agy99_M692138	CDS	contig0	2653320	2652775	546	181	-	FIG00820819: hypothetical protein	- none -	Cytoplasmic
_Agy99_M692139	CDS	contig0	2654197	2653451	747	248	-	Hypothetical, related to broad specificity phosphatases COG0406	CBSS-196164.1.peg.461	Cytoplasmic
_Agy99_M692141	CDS	contig0	2655336	2655073	264	87	-	FIG00821698: hypothetical protein	- none -	Cytoplasmic
_Agy99_M692142	CDS	contig0	2655687	2656583	897	298	+	Lipoprotein LppL	- none -	Unknown
_Agy99_M692144	CDS	contig0	2656840	2657958	1119	372	+	Dihydroorotate dehydrogenase (EC 1.3.3.1)	De Novo Pyrimidine Synthesis	Cytoplasmic Membrane
_Agy99_M692147	CDS	contig0	2660012	2659485	528	175	-	Phospholipid-binding protein	- none -	Cytoplasmic
_Agy99_M692148	CDS	contig0	2661322	2660039	1284	427	-	Acetylornithine deacetylase/Succinyl-diaminopimelate desuccinylase and related deacylases	- none -	Cytoplasmic
_Agy99_M692157	CDS	contig0	2666293	2665919	375	124	-	Putative membrane protein	- none -	Cytoplasmic Membrane
_Agy99_M692179	CDS	contig0	2690584	2690078	507	168	-	tmRNA-binding protein SmpB	Heat shock dnaK gene cluster extended, Translation termination factors bacterial	Cytoplasmic
_Agy99_M692180	CDS	contig0	2691480	2690587	894	297	-	Cell division protein FtsX	Bacterial Cell Division	Cytoplasmic Membrane
_Agy99_M692181	CDS	contig0	2692170	2691481	690	229	-	Cell division transporter, ATP-binding protein FtsE (TC 3.A.5.1.1)"	Bacterial Cell Division	Cytoplasmic Membrane
_Agy99_M692184	CDS	contig0	2694809	2693694	1116	371	-	Peptide chain release factor 2	Programmed frameshift, Translation termination factors bacterial	Cytoplasmic
_Agy99_M692202	CDS	contig0	2715698	2715363	336	111	-	FIG00820561: hypothetical protein	- none -	Cytoplasmic Membrane
_Agy99_M692203	CDS	contig0	2715722	2716510	789	262	+	Histidinol-phosphatase [alternative form] (EC 3.1.3.15)	Histidine Biosynthesis	Cytoplasmic
_Agy99_M692204	CDS	contig0	2716694	2717989	1296	431	+	Butyryl-CoA dehydrogenase (EC 1.3.99.2)	5-FCL-like protein, Acetyl-CoA fermentation to Butyrate, Anaerobic respiratory reductases, Butanol Biosynthesis, Isoleucine degradation, Valine degradation	Cytoplasmic
_Agy99_M692205	CDS	contig0	2718044	2719249	1206	401	+	Probable acyl-CoA dehydrogenase (EC 1.3.99.3)	Isoleucine degradation, Valine degradation	Cytoplasmic
_Agy99_M692289	CDS	contig0	2799234	2796271	2964	987	-	INTEGRAL MEMBRANE PROTEIN (Rhomboid family)	- none -	Cytoplasmic Membrane
_Agy99_M692290	CDS	contig0	2800387	2799380	1008	335	-	Lon-like protease with PDZ domain	CBSS-269801.1.peg.1715	Unknown
_Agy99_M692291	CDS	contig0	2800499	2801899	1401	466	+	Collagen alpha 1(I) chain precursor	- none -	Cytoplasmic
_Agy99_M692294	CDS	contig0	2803177	2804505	1329	442	+	Ubiquinone biosynthesis monooxygenase UbiB	- none -	Cytoplasmic Membrane
_Agy99_M692295	CDS	contig0	2804805	2804608	198	65	-	WhiB-family transcriptional regulator	WhiB and WhiB-type regulatory proteins	Unknown
_Agy99_M692296	CDS	contig0	2807401	2805302	2100	699	-	ATP-dependent DNA helicase UvrD/PcrA, actinomycete paralog	DNA repair, bacterial UvrD and related helicases	Cytoplasmic
_Agy99_M692307	CDS	contig0	2823122	2823907	786	261	+	possible lipase	- none -	Cytoplasmic
_Agy99_M692308	CDS	contig0	2823910	2824218	309	102	+	Methylated DNA-protein cysteine methyltransferase	- none -	Unknown
_Agy99_M692309	CDS	contig0	2824811	2824215	597	198	-	FIG00994019: hypothetical protein	- none -	Cytoplasmic
_Agy99_M692310	CDS	contig0	2826316	2825135	1182	393	-	Sulfur carrier protein adenylyltransferase ThiF	Thiamin biosynthesis	Cytoplasmic
_Agy99_M692311	CDS	contig0	2827471	2826488	984	327	-	FIG00820929: hypothetical protein	- none -	Cytoplasmic
_Agy99_M692312	CDS	contig0	2827753	2828382	630	209	+	Transcriptional regulator, TetR family	- none -	Cytoplasmic Membrane
_Agy99_M692313	CDS	contig0	2828624	2828379	246	81	-	putative ATP-binding protein	- none -	Cytoplasmic Membrane
_Agy99_M692315	CDS	contig0	2830328	2829633	696	231	-	FIG00821439: hypothetical protein	- none -	Cytoplasmic
_Agy99_M692316	CDS	contig0	2830591	2832144	1554	517	+	putative ATP-dependent RNA helicase	- none -	Cytoplasmic
_Agy99_M692319	CDS	contig0	2834273	2834872	600	199	+	putative phosphoglycerate mutase family protein	- none -	Cytoplasmic
_Agy99_M692320	CDS	contig0	2835127	2835969	843	280	+	Isochorismate synthase (EC 5.4.4.2)	Chorismate: Intermediate for synthesis of Tryptophan, PAPA antibiotics, PABA, 3-hydroxyanthranilate and more."	Cytoplasmic
_Agy99_M692324	CDS	contig0	2838205	2838459	255	84	+	WhiB-like transcription regulator	WhiB and WhiB-type regulatory proteins	Unknown
_Agy99_M692325	CDS	contig0	2839985	2838522	1464	487	-	hypothetical protein	- none -	Cytoplasmic Membrane
_Agy99_M692326	CDS	contig0	2840292	2840071	222	73	-	Biotin carboxyl carrier protein	Fatty Acid Biosynthesis FASII, Urea carboxylase and Allophanate hydrolase cluster	Cytoplasmic
_Agy99_M692329	CDS	contig0	2841938	2842765	828	275	+	Short-chain dehydrogenase/reductase SDR	CBSS-164757.7.peg.5020, Transcription repair cluster	Cytoplasmic
_Agy99_M692345	CDS	contig0	2856953	2856171	783	260	-	putative bacteriophage protein	- none -	Unknown
_Agy99_M692346	CDS	contig0	2857098	2858294	1197	398	+	5-Enolpyruvylshikimate-3-phosphate synthase (EC 2.5.1.19)	Chorismate Synthesis, Common Pathway For Synthesis of Aromatic Compounds (DAHP synthase to chorismate)"	Unknown
_Agy99_M692347	CDS	contig0	2858291	2859283	993	330	+	Ribosome small subunit-stimulated GTPase EngC	- none -	Cytoplasmic
_Agy99_M692364	CDS	contig0	2877626	2874774	2853	950	-	Protein export cytoplasm protein SecA ATPase RNA helicase (TC 3.A.5.1.1)	- none -	Cytoplasmic
_Agy99_M692365	CDS	contig0	2878397	2877723	675	224	-	Ribosomal subunit interface protein	Ribosome activity modulation	Cytoplasmic
_Agy99_M692368	CDS	contig0	2882118	2880328	1791	596	-	LpqB	- none -	Unknown
_Agy99_M692369	CDS	contig0	2883719	2882106	1614	537	-	Sensor histidine kinase MtrB (EC 2.7.3.-)	- none -	Cytoplasmic Membrane
_Agy99_M692370	CDS	contig0	2884521	2883835	687	228	-	DNA-binding response regulator mtrA	- none -	Cytoplasmic
_Agy99_M692371	CDS	contig0	2885244	2884576	669	222	-	Thymidylate kinase (EC 2.7.4.9)	pyrimidine conversions	Cytoplasmic
_Agy99_M692380	CDS	contig0	2894246	2892768	1479	492	-	Adenosylhomocysteinase (EC 3.3.1.1)	Methionine Biosynthesis, Methionine Degradation	Cytoplasmic
_Agy99_M692381	CDS	contig0	2894956	2894351	606	201	-	Transcriptional regulator, TetR family	- none -	Cytoplasmic Membrane
_Agy99_M692382	CDS	contig0	2895180	2894998	183	60	-	Rubredoxin	Rubrerythrin	Cytoplasmic
_Agy99_M692386	CDS	contig0	2898096	2896591	1506	501	-	Amino acid permease	- none -	Cytoplasmic Membrane
_Agy99_M692389	CDS	contig0	2902179	2900953	1227	408	-	Mannose-6-phosphate isomerase (EC 5.3.1.8)	Mannose Metabolism	Cytoplasmic
_Agy99_M692390	CDS	contig0	2903296	2902187	1110	369	-	FIG00692620: hypothetical protein	- none -	Cytoplasmic
_Agy99_M692391	CDS	contig0	2904693	2903293	1401	466	-	Phosphomannomutase (EC 5.4.2.8)	Mannose Metabolism	Cytoplasmic
_Agy99_M692392	CDS	contig0	2904956	2904840	117	38	-	FIG00823223: hypothetical protein	- none -	Unknown
_Agy99_M692393	CDS	contig0	2905460	2905882	423	140	+	FIG00822333: hypothetical protein	- none -	Cytoplasmic
_Agy99_M692394	CDS	contig0	2906304	2905948	357	118	-	Sporulation regulatory protein WhiB	WhiB and WhiB-type regulatory proteins	Cytoplasmic Membrane
_Agy99_M692395	CDS	contig0	2906724	2907713	990	329	+	Lactyl (2) diphospho-(5')guanosine:7,8-didemethyl-8-hydroxy-5-deazariboflavin 2-phospho-L-lactate transferase	Coenzyme F420 synthesis	Cytoplasmic
_Agy99_M692396	CDS	contig0	2907710	2909074	1365	454	+	Coenzyme F420-0:L-glutamate ligase @ Coenzyme F420-1:L-glutamate ligase / domain of unknown function	Coenzyme F420 synthesis, Coenzyme F420 synthesis	Cytoplasmic
_Agy99_M692399	CDS	contig0	2912339	2911263	1077	358	-	D-glycero-D-manno-heptose 1-phosphate guanosyltransferase	- none -	Cytoplasmic
_Agy99_M692400	CDS	contig0	2913225	2912341	885	294	-	dTDP-Rha:A-D-GlcNAc-diphosphoryl polyprenol, A-3-L-rhamnosyl transferase WbbL	dTDP-rhamnose synthesis	Cytoplasmic
_Agy99_M692401	CDS	contig0	2914069	2913218	852	283	-	dTDP-4-dehydrorhamnose reductase (EC 1.1.1.133)	Rhamnose containing glycans, dTDP-rhamnose synthesis	Cytoplasmic
_Agy99_M692402	CDS	contig0	2914227	2915669	1443	480	+	Cell envelope-associated transcriptional attenuator LytR-CpsA-Psr, subfamily A1 (as in PMID19099556)"	Cell envelope-associated LytR-CpsA-Psr transcriptional attenuators	Cytoplasmic Membrane
_Agy99_M692403	CDS	contig0	2915657	2916379	723	240	+	FIG00996117: hypothetical protein	- none -	Cytoplasmic
_Agy99_M692416	CDS	contig0	2930817	2929648	1170	389	-	Butyryl-CoA dehydrogenase (EC 1.3.99.2)	5-FCL-like protein, Acetyl-CoA fermentation to Butyrate, Anaerobic respiratory reductases, Butanol Biosynthesis, Isoleucine degradation, Valine degradation	Cytoplasmic
_Agy99_M692417	CDS	contig0	2931300	2930842	459	152	-	Phosphoribosylaminoimidazole carboxylase catalytic subunit (EC 4.1.1.21)	De Novo Purine Biosynthesis	Cytoplasmic
_Agy99_M692418	CDS	contig0	2932603	2931350	1254	417	-	Phosphoribosylaminoimidazole carboxylase ATPase subunit (EC 4.1.1.21)	De Novo Purine Biosynthesis	Cytoplasmic Membrane
_Agy99_M692419	CDS	contig0	2932664	2933347	684	227	+	FIG00821069: hypothetical protein	- none -	Cytoplasmic Membrane
_Agy99_M692420	CDS	contig0	2933820	2933302	519	172	-	FIG00995613: hypothetical protein	- none -	Cytoplasmic Membrane
_Agy99_M692421	CDS	contig0	2934689	2933883	807	268	-	Biotin-protein ligase (EC 6.3.4.15)	Biotin biosynthesis, Biotin synthesis cluster	Cytoplasmic
_Agy99_M692422	CDS	contig0	2934864	2936504	1641	546	+	Methylcrotonyl-CoA carboxylase carboxyl transferase subunit (EC 6.4.1.4)	HMG CoA Synthesis, Leucine Degradation and HMG-CoA Metabolism, Serine-glyoxylate cycle	Cytoplasmic
_Agy99_M692425	CDS	contig0	2937508	2938413	906	301	+	Thiosulfate sulfurtransferase, rhodanese (EC 2.8.1.1)"	- none -	Cytoplasmic
_Agy99_M692426	CDS	contig0	2938410	2938829	420	139	+	Sulfur acceptor protein SufE for iron-sulfur cluster assembly	Iron-sulfur cluster assembly	Cytoplasmic
_Agy99_M692427	CDS	contig0	2939009	2940733	1725	574	+	Biotin carboxylase of acetyl-CoA carboxylase (EC 6.3.4.14) / Biotin carboxyl carrier protein of acetyl-CoA carboxylase	Fatty Acid Biosynthesis FASII, Fatty Acid Biosynthesis FASII	Cytoplasmic
_Agy99_M692430	CDS	contig0	2952193	2951468	726	241	-	RNA polymerase sigma factor SigB	SigmaB stress responce regulation, Transcription initiation, bacterial sigma factors	Cytoplasmic
_Agy99_M692431	CDS	contig0	2952780	2952253	528	175	-	Serine-protein kinase RsbW (EC 2.7.11.1)	SigmaB stress responce regulation	Unknown
_Agy99_M692450	CDS	contig0	2974044	2973178	867	288	-	Similar to ribosomal large subunit pseudouridine synthase D, type RluD4	RNA pseudouridine syntheses	Cytoplasmic
_Agy99_M692460	CDS	contig0	2985225	2983468	1758	585	-	Glycerol-3-phosphate dehydrogenase (EC 1.1.5.3)	Glycerol and Glycerol-3-phosphate Uptake and Utilization, Glycerolipid and Glycerophospholipid Metabolism in Bacteria, Respiratory dehydrogenases 1	Cytoplasmic
_Agy99_M692461	CDS	contig0	2986722	2985310	1413	470	-	Dihydrolipoamide dehydrogenase (EC 1.8.1.4)	5-FCL-like protein, Glycine cleavage system, Leucine Degradation and HMG-CoA Metabolism, TCA Cycle	Cytoplasmic
_Agy99_M692462	CDS	contig0	2986864	2987343	480	159	+	FIG01122412: hypothetical protein	- none -	Unknown
_Agy99_M692464	CDS	contig0	2989603	2988434	1170	389	-	Possible N-acyl-L-amino acid amidohydrolase amiA1 (EC 3.5.1.-)	- none -	Cytoplasmic
_Agy99_M692466	CDS	contig0	2990864	2991685	822	273	+	Purine nucleoside phosphorylase (EC 2.4.2.1)	Adenosyl nucleosidases, Deoxyribose and Deoxynucleoside Catabolism, Purine conversions, pyrimidine conversions	Cytoplasmic
_Agy99_M692467	CDS	contig0	2991714	2993255	1542	513	+	Phosphomannomutase (EC 5.4.2.8)	Mannose Metabolism	Cytoplasmic
_Agy99_M692468	CDS	contig0	2993658	2993257	402	133	-	phosphoribosyltransferase	pyrimidine conversions	Cytoplasmic
_Agy99_M692470	CDS	contig0	2994927	2996237	1311	436	+	FIG026501: hypothetical protein	- none -	Cytoplasmic
_Agy99_M692493	CDS	contig0	3018738	3019973	1236	411	+	Ferredoxin--NADP(+) reductase, actinobacterial (eukaryote-like) type (EC 1.18.1.2)"	Inorganic Sulfur Assimilation	Cytoplasmic
_Agy99_M692592	CDS	contig0	3111275	3110829	447	148	-	FIG00826591: hypothetical protein	- none -	Cytoplasmic
_Agy99_M692599	CDS	contig0	3118390	3119745	1356	451	+	Omega-amino acid--pyruvate aminotransferase (EC 2.6.1.18)	Pyruvate Alanine Serine Interconversions	Cytoplasmic
_Agy99_M692611	CDS	contig0	3130912	3130118	795	264	-	Thiazole biosynthesis protein ThiG	Thiamin biosynthesis	Unknown (This protein may have multiple localization sites)
_Agy99_M692612	CDS	contig0	3131102	3130905	198	65	-	Sulfur carrier protein ThiS	Thiamin biosynthesis	Unknown
_Agy99_M692613	CDS	contig0	3131932	3131099	834	277	-	Glycine oxidase ThiO (EC 1.4.3.19)	Thiamin biosynthesis	Cytoplasmic
_Agy99_M692614	CDS	contig0	3132280	3132942	663	220	+	Thiamin-phosphate pyrophosphorylase (EC 2.5.1.3)	5-FCL-like protein, Thiamin biosynthesis	Cytoplasmic
_Agy99_M692616	CDS	contig0	3133689	3135008	1320	439	+	Possible membrane protein	- none -	Cytoplasmic Membrane
_Agy99_M692617	CDS	contig0	3135053	3135994	942	313	+	Glutamine ABC transporter, periplasmic glutamine-binding protein (TC 3.A.1.3.2)"	- none -	Cytoplasmic
_Agy99_M692618	CDS	contig0	3135994	3138297	2304	767	+	serine/threonine protein kinase	- none -	Cytoplasmic (This protein may have multiple localization sites)
_Agy99_M692623	CDS	contig0	3143720	3142710	1011	336	-	F420-dependent glucose-6-phosphate dehydrogenase	- none -	Cytoplasmic
_Agy99_M692624	CDS	contig0	3143802	3144554	753	250	+	Beta-lactamase-like protein	- none -	Cytoplasmic
_Agy99_M692636	CDS	contig0	3153818	3153438	381	126	-	Possible membrane protein	- none -	Cytoplasmic Membrane
_Agy99_M692642	CDS	contig0	3160749	3161438	690	229	+	esterase	- none -	Cytoplasmic
_Agy99_M692644	CDS	contig0	3163388	3162090	1299	432	-	Adenylosuccinate synthetase (EC 6.3.4.4)	Purine conversions	Cytoplasmic
_Agy99_M692650	CDS	contig0	3168730	3168317	414	137	-	FIG00820939: hypothetical protein	- none -	Unknown
_Agy99_M692651	CDS	contig0	3168881	3169696	816	271	+	PROBABLE CONSERVED MEMBRANE PROTEIN	- none -	Unknown
_Agy99_M692661	CDS	contig0	3180083	3180547	465	154	+	tRNA/rRNA methylase SpoU	- none -	Unknown
_Agy99_M692663	CDS	contig0	3182592	3181948	645	214	-	putative oxidoreductase	- none -	Cytoplasmic
_Agy99_M692669	CDS	contig0	3185567	3185364	204	67	-	FIG00825382: hypothetical protein	- none -	Unknown
_Agy99_M692673	CDS	contig0	3188591	3188463	129	42	-	conserved hypothetical oxidoreductase	- none -	Unknown
_Agy99_M692683	CDS	contig0	3198377	3197697	681	226	-	Conserved hypothetical integral membrane protein YrbE1B	Mycobacterium virulence operon MCE involved in cell invasion	Cytoplasmic Membrane
_Agy99_M692684	CDS	contig0	3199409	3198561	849	282	-	Conserved hypothetical integral membrane protein YrbE1A	Mycobacterium virulence operon MCE involved in cell invasion	Cytoplasmic Membrane
_Agy99_M692784	CDS	contig0	3287342	3287992	651	216	+	Cytochrome P450 124	- none -	Cytoplasmic Membrane
_Agy99_M692797	CDS	contig0	3298160	3298573	414	137	+	Resuscitation-promoting factor RpfC	- none -	Unknown
_Agy99_M692843	CDS	contig0	3339751	3340044	294	97	+	Possible membrane protein	- none -	Cytoplasmic Membrane
_Agy99_M692844	CDS	contig0	3340064	3340255	192	63	+	Possible membrane protein	- none -	Cytoplasmic Membrane
_Agy99_M692847	CDS	contig0	3342728	3341808	921	306	-	Alanine and proline-rich secreted protein Apa, fibronectin attachment protein	- none -	Cytoplasmic Membrane
_Agy99_M692855	CDS	contig0	3348675	3349352	678	225	+	Oxidoreductase, short-chain dehydrogenase/reductase family	- none -	Unknown
_Agy99_M692865	CDS	contig0	3357309	3357593	285	94	+	Transcriptional regulator, BlaI family	- none -	Cytoplasmic
_Agy99_M692866	CDS	contig0	3357608	3358558	951	316	+	Peptidase M48, Ste24p precursor	- none -	Cytoplasmic Membrane
_Agy99_M692867	CDS	contig0	3358668	3360119	1452	483	+	6-phosphogluconate dehydrogenase, decarboxylating (EC 1.1.1.44)"	D-gluconate and ketogluconates metabolism, Pentose phosphate pathway	Cytoplasmic
_Agy99_M692868	CDS	contig0	3360151	3361587	1437	478	+	Inosine-5'-monophosphate dehydrogenase (EC 1.1.1.205)	Purine conversions	Cytoplasmic
_Agy99_M692869	CDS	contig0	3361782	3361982	201	66	+	Magnesium and cobalt efflux protein CorC	CBSS-56780.10.peg.1536	Cytoplasmic Membrane
_Agy99_M692870	CDS	contig0	3362043	3363164	1122	373	+	Magnesium and cobalt efflux protein CorC	CBSS-56780.10.peg.1536	Cytoplasmic Membrane
_Agy99_M692873	CDS	contig0	3365332	3367566	2235	744	+	Protein export cytoplasm protein SecA ATPase RNA helicase (TC 3.A.5.1.1)	- none -	Cytoplasmic
_Agy99_M692874	CDS	contig0	3367687	3368316	630	209	+	CDP-diacylglycerol--glycerol-3-phosphate 3-phosphatidyltransferase (EC 2.7.8.5)	CBSS-1806.1.peg.1285, Glycerolipid and Glycerophospholipid Metabolism in Bacteria	Cytoplasmic Membrane
_Agy99_M692876	CDS	contig0	3369291	3369623	333	110	+	FIG025307: hypothetical protein	CBSS-227882.1.peg.6980	Cytoplasmic Membrane
_Agy99_M692877	CDS	contig0	3369777	3370538	762	253	+	Division initiation protein	CBSS-227882.1.peg.6980	Unknown
_Agy99_M692878	CDS	contig0	3370573	3370977	405	134	+	Glycine cleavage system H protein	Glycine and Serine Utilization, Glycine cleavage system	Unknown
_Agy99_M692879	CDS	contig0	3371289	3371723	435	144	+	FIG00672531: hypothetical protein	- none -	Unknown
_Agy99_M692880	CDS	contig0	3371720	3372475	756	251	+	Transcriptional regulator, MerR family	Cobalt-zinc-cadmium resistance	Cytoplasmic
_Agy99_M692881	CDS	contig0	3372616	3373110	495	164	+	FIG00823852: hypothetical protein	- none -	Cytoplasmic
_Agy99_M692882	CDS	contig0	3373484	3374020	537	178	+	FIG00820710: hypothetical protein	- none -	Cytoplasmic
_Agy99_M692888	CDS	contig0	3382751	3380544	2208	735	-	FIG00996932: hypothetical protein	- none -	Unknown
_Agy99_M692889	CDS	contig0	3384985	3382802	2184	727	-	Malate synthase G (EC 2.3.3.9)	Glyoxylate bypass, Glyoxylate bypass cluster	Cytoplasmic
_Agy99_M692891	CDS	contig0	3387728	3387009	720	239	-	Magnesium and cobalt efflux protein CorC	CBSS-56780.10.peg.1536	Cytoplasmic Membrane
_Agy99_M692893	CDS	contig0	3389217	3391037	1821	606	+	Drugs-transport transmembrane ATP-binding protein ABC transporter	- none -	Cytoplasmic Membrane
_Agy99_M692931	CDS	contig0	3441099	3440536	564	187	-	FIG00820556: hypothetical protein	- none -	Cytoplasmic
_Agy99_M693087	CDS	contig0	3608515	3607106	1410	469	-	GTP-binding protein EngA	Ribosome post-transcriptional modification and chromosomal segregation cluster	Cytoplasmic Membrane
_Agy99_M693088	CDS	contig0	3609240	3608512	729	242	-	Cytidylate kinase (EC 2.7.4.14)	Ribosome post-transcriptional modification and chromosomal segregation cluster, pyrimidine conversions	Cytoplasmic
_Agy99_M693089	CDS	contig0	3610072	3609311	762	253	-	Ribosomal large subunit pseudouridine synthase B (EC 4.2.1.70)	CBSS-314276.3.peg.1499, RNA pseudouridine syntheses, Ribosome post-transcriptional modification and chromosomal segregation cluster	Cytoplasmic
_Agy99_M693090	CDS	contig0	3610779	3610072	708	235	-	Segregation and condensation protein B	CBSS-314276.3.peg.1499, Ribosome post-transcriptional modification and chromosomal segregation cluster	Cytoplasmic
_Agy99_M693091	CDS	contig0	3611606	3610779	828	275	-	Segregation and condensation protein A	CBSS-314276.3.peg.1499, Ribosome post-transcriptional modification and chromosomal segregation cluster	Cytoplasmic
_Agy99_M693092	CDS	contig0	3612355	3611603	753	250	-	Chromosome (plasmid) partitioning protein ParA / Sporulation initiation inhibitor protein Soj	Bacterial Cell Division, Bacterial Cytoskeleton, Bacterial Cytoskeleton, RNA modification and chromosome partitioning cluster, Ribosome post-transcriptional modification and chromosomal segregation cluster	Cytoplasmic Membrane
_Agy99_M693103	CDS	contig0	3624212	3623457	756	251	-	FIG000859: hypothetical protein YebC	CBSS-1806.1.peg.1285, Riboflavin, FMN and FAD metabolism in plants, RuvABC plus a hypothetical	Cytoplasmic
_Agy99_M693105	CDS	contig0	3626705	3626109	597	198	-	Pyridoxine biosynthesis glutamine amidotransferase, glutaminase subunit (EC 2.4.2.-)"	CBSS-1806.1.peg.1285, Pyridoxin (Vitamin B6) Biosynthesis	Cytoplasmic
_Agy99_M693107	CDS	contig0	3628416	3627568	849	282	-	Pyridoxine biosynthesis glutamine amidotransferase, synthase subunit (EC 2.4.2.-)"	CBSS-1806.1.peg.1285, Pyridoxin (Vitamin B6) Biosynthesis	Cytoplasmic
_Agy99_M693109	CDS	contig0	3630799	3629675	1125	374	-	Phosphatidylinositol alpha-mannosyltransferase (EC 2.4.1.57)	CBSS-1806.1.peg.1285	Cytoplasmic
_Agy99_M693110	CDS	contig0	3631677	3630799	879	292	-	Lauroyl/myristoyl acyltransferase involved in lipid A biosynthesis (Lauroyl/myristoyl acyltransferase)	CBSS-1806.1.peg.1285	Cytoplasmic
_Agy99_M693111	CDS	contig0	3632450	3631746	705	234	-	CDP-diacylglycerol--glycerol-3-phosphate 3-phosphatidyltransferase (EC 2.7.8.5)	CBSS-1806.1.peg.1285, Glycerolipid and Glycerophospholipid Metabolism in Bacteria	Cytoplasmic Membrane
_Agy99_M693112	CDS	contig0	3633030	3632458	573	190	-	FIG049476: HIT family protein	CBSS-1806.1.peg.1285	Cytoplasmic Membrane
_Agy99_M693113	CDS	contig0	3635108	3633033	2076	691	-	Threonyl-tRNA synthetase (EC 6.1.1.3)	CBSS-1806.1.peg.1285, tRNA aminoacylation, Thr	Cytoplasmic
_Agy99_M693118	CDS	contig0	3638708	3638364	345	114	-	FIG00821167: hypothetical protein	- none -	Unknown
_Agy99_M693121	CDS	contig0	3640027	3639824	204	67	-	4Fe-4S ferredoxin, iron-sulfur binding	Inorganic Sulfur Assimilation	Unknown
_Agy99_M693168	CDS	contig0	3677979	3679217	1239	412	+	FIG00995896: hypothetical protein	- none -	Unknown
_Agy99_M693169	CDS	contig0	3679237	3680547	1311	436	+	Putative membrane protein Q2 colocalized with Q	- none -	Cytoplasmic Membrane
_Agy99_M693170	CDS	contig0	3680544	3680984	441	146	+	Peptide methionine sulfoxide reductase MsrB (EC 1.8.4.12)	Peptide methionine sulfoxide reductase	Cytoplasmic
_Agy99_M693172	CDS	contig0	3682433	3681738	696	231	-	Hemoprotein HemQ, essential component of heme biosynthetic pathway in Gram-positive bacteria	Heme and Siroheme Biosynthesis	Cytoplasmic
_Agy99_M693173	CDS	contig0	3683782	3682439	1344	447	-	Protoporphyrinogen IX oxidase, aerobic, HemY (EC 1.3.3.4)"	Heme and Siroheme Biosynthesis	Cytoplasmic (This protein may have multiple localization sites)
_Agy99_M693174	CDS	contig0	3684882	3683803	1080	359	-	Uroporphyrinogen III decarboxylase (EC 4.1.1.37)	Heme and Siroheme Biosynthesis	Cytoplasmic
_Agy99_M693176	CDS	contig0	3685980	3686516	537	178	+	Uncharacterized protein Q1 colocalized with Q	- none -	Cytoplasmic
_Agy99_M693177	CDS	contig0	3686620	3687825	1206	401	+	Ribonuclease D (EC 3.1.26.3)	tRNA processing	Cytoplasmic
_Agy99_M693178	CDS	contig0	3688250	3687822	429	142	-	1-deoxy-D-xylulose 5-phosphate synthase (EC 2.2.1.7)	Isoprenoid Biosynthesis, Nonmevalonate Branch of Isoprenoid Biosynthesis, Pyridoxin (Vitamin B6) Biosynthesis, Thiamin biosynthesis	Unknown
_Agy99_M693179	CDS	contig0	3688668	3688261	408	135	-	1-deoxy-D-xylulose 5-phosphate synthase (EC 2.2.1.7)	Isoprenoid Biosynthesis, Nonmevalonate Branch of Isoprenoid Biosynthesis, Pyridoxin (Vitamin B6) Biosynthesis, Thiamin biosynthesis	Cytoplasmic
_Agy99_M693182	CDS	contig0	3694563	3692791	1773	590	-	1-deoxy-D-xylulose 5-phosphate synthase (EC 2.2.1.7)	Isoprenoid Biosynthesis, Nonmevalonate Branch of Isoprenoid Biosynthesis, Pyridoxin (Vitamin B6) Biosynthesis, Thiamin biosynthesis	Cytoplasmic
_Agy99_M693197	CDS	contig0	3706086	3705466	621	206	-	PROBABLE CONSERVED INTEGRAL MEMBRANE ALANINE AND LEUCINE RICH PROTEIN	- none -	Cytoplasmic Membrane
_Agy99_M693199	CDS	contig0	3706701	3707399	699	232	+	FIG00994821: hypothetical protein	- none -	Unknown
_Agy99_M693200	CDS	contig0	3708117	3707413	705	234	-	FIG00822685: hypothetical protein	- none -	Cytoplasmic
_Agy99_M693201	CDS	contig0	3708608	3708165	444	147	-	Deoxyuridine 5'-triphosphate nucleotidohydrolase (EC 3.6.1.23)	Housecleaning nucleoside triphosphate pyrophosphatases, Nudix proteins (nucleoside triphosphate hydrolases)"	Unknown
_Agy99_M693202	CDS	contig0	3708730	3709134	405	134	+	PROBABLE CONSERVED ALANINE RICH TRANSMEMBRANE PROTEIN	- none -	Cytoplasmic Membrane
_Agy99_M693204	CDS	contig0	3709712	3710278	567	188	+	Possible secreted alanine rich protein	- none -	Unknown
_Agy99_M693205	CDS	contig0	3711153	3710284	870	289	-	Inositol-1-monophosphatase (EC 3.1.3.25)	- none -	Unknown
_Agy99_M693206	CDS	contig0	3711293	3712069	777	258	+	Polyphosphate glucokinase (EC 2.7.1.63)	Glycolysis and Gluconeogenesis, Polyphosphate	Cytoplasmic
_Agy99_M693214	CDS	contig0	3718267	3718028	240	79	-	FIG00998432: hypothetical protein	- none -	Cytoplasmic
_Agy99_M693215	CDS	contig0	3718385	3718741	357	118	+	Possible membrane protein	- none -	Cytoplasmic Membrane
_Agy99_M693216	CDS	contig0	3718990	3719877	888	295	+	RNA polymerase sigma factor SigB	SigmaB stress responce regulation, Transcription initiation, bacterial sigma factors	Cytoplasmic
_Agy99_M693217	CDS	contig0	3720029	3720721	693	230	+	Iron-dependent repressor IdeR/DtxR	- none -	Cytoplasmic
_Agy99_M693225	CDS	contig0	3725766	3726743	978	325	+	FIG00994994: hypothetical protein	- none -	Cytoplasmic
_Agy99_M693229	CDS	contig0	3729338	3729072	267	88	-	Ribonucleotide reductase transcriptional regulator NrdR	Ribonucleotide reduction	Cytoplasmic
_Agy99_M693230	CDS	contig0	3729986	3729699	288	95	-	hypothetical protein	- none -	Unknown
_Agy99_M693231	CDS	contig0	3730694	3731284	591	196	+	SOS-response repressor and protease LexA (EC 3.4.21.88)	DNA repair, bacterial	Cytoplasmic
_Agy99_M693240	CDS	contig0	3739327	3737813	1515	504	-	GTP-binding protein HflX	Hfl operon	Cytoplasmic
_Agy99_M693241	CDS	contig0	3740246	3739374	873	290	-	Diaminopimelate epimerase (EC 5.1.1.7)	CBSS-84588.1.peg.1247, Lysine Biosynthesis DAP Pathway, Lysine Biosynthesis DAP Pathway, GJO scratch	Cytoplasmic
_Agy99_M693243	CDS	contig0	3741887	3741192	696	231	-	FIG01121091: hypothetical protein	- none -	Unknown
_Agy99_M693247	CDS	contig0	3746663	3747889	1227	408	+	ATPase involved in DNA repair	- none -	Cytoplasmic
_Agy99_M693248	CDS	contig0	3748479	3747886	594	197	-	Possible membrane protein	- none -	Cytoplasmic Membrane
_Agy99_M693249	CDS	contig0	3750080	3748494	1587	528	-	tRNA-i(6)A37 methylthiotransferase	Methylthiotransferases, tRNA processing	Cytoplasmic
_Agy99_M693250	CDS	contig0	3750580	3750167	414	137	-	Regulatory protein RecX	DNA repair system including RecA, MutS and a hypothetical protein, RecA and RecX	Cytoplasmic
_Agy99_M693251	CDS	contig0	3751694	3750654	1041	346	-	RecA protein	DNA-replication, DNA repair, bacterial, DNA repair, bacterial RecFOR pathway, DNA repair system including RecA, MutS and a hypothetical protein, RecA and RecX	Cytoplasmic
_Agy99_M693253	CDS	contig0	3752731	3752525	207	68	-	FIG00820724: hypothetical protein	- none -	Cytoplasmic
_Agy99_M693254	CDS	contig0	3753921	3752755	1167	388	-	Alanine rich transferase	- none -	Cytoplasmic
_Agy99_M693256	CDS	contig0	3756111	3755296	816	271	-	Phage shock protein A (IM30) , suppresses sigma54-dependent transcription	- none -	Cytoplasmic
_Agy99_M693257	CDS	contig0	3756613	3756272	342	113	-	Transcriptional regulator, XRE family	- none -	Cytoplasmic
_Agy99_M693258	CDS	contig0	3757307	3756738	570	189	-	CDP-diacylglycerol--glycerol-3-phosphate 3-phosphatidyltransferase (EC 2.7.8.5)	CBSS-1806.1.peg.1285, Glycerolipid and Glycerophospholipid Metabolism in Bacteria	Cytoplasmic Membrane
_Agy99_M693259	CDS	contig0	3757392	3757916	525	174	+	Acetyltransferase, GNAT family	- none -	Cytoplasmic
_Agy99_M693260	CDS	contig0	3760348	3757928	2421	806	-	Cell division protein FtsK	Bacterial Cell Division, Bacterial Cytoskeleton	Cytoplasmic Membrane
_Agy99_M693264	CDS	contig0	3762976	3762764	213	70	-	Ribonuclease J2 (endoribonuclease in RNA processing)	Ribonucleases in Bacillus	Cytoplasmic
_Agy99_M693269	CDS	contig0	3766097	3766699	603	200	+	Transcriptional regulator, TetR family	- none -	Cytoplasmic
_Agy99_M693270	CDS	contig0	3767615	3766740	876	291	-	Short chain dehydrogenase	- none -	Unknown (This protein may have multiple localization sites)
_Agy99_M693271	CDS	contig0	3768338	3767688	651	216	-	Transcriptional regulator, TetR family	- none -	Cytoplasmic
_Agy99_M693321	CDS	contig0	3820045	3818414	1632	543	-	Phosphoglucomutase (EC 5.4.2.2)	- none -	Cytoplasmic
_Agy99_M693353	CDS	contig0	3848339	3849283	945	314	+	tRNA delta(2)-isopentenylpyrophosphate transferase (EC 2.5.1.8)	- none -	Cytoplasmic
_Agy99_M693378	CDS	contig0	3872881	3872117	765	254	-	FIG055075: Possibly a cell division protein, antigen 84 in Mycobacteria	Cell division cluster containing FtsZ and FtsW	Cytoplasmic
_Agy99_M693379	CDS	contig0	3873455	3873168	288	95	-	FIG021764: Possible membrane protein	Cell division cluster containing FtsZ and FtsW	Cytoplasmic Membrane
_Agy99_M693380	CDS	contig0	3874307	3873636	672	223	-	FIG021292: hypothetical protein	Cell division cluster containing FtsZ and FtsW	Cytoplasmic
_Agy99_M693381	CDS	contig0	3875094	3874372	723	240	-	Hypothetical protein YggS, proline synthase co-transcribed bacterial homolog PROSC	A Hypothetical Protein Related to Proline Metabolism, Cell division cluster containing FtsZ and FtsW	Cytoplasmic
_Agy99_M693382	CDS	contig0	3875816	3875154	663	220	-	COG1496: Uncharacterized conserved protein	Cell division cluster containing FtsZ and FtsW	Unknown
_Agy99_M693383	CDS	contig0	3877092	3875953	1140	379	-	Cell division protein FtsZ (EC 3.4.24.-)	Bacterial Cell Division, Bacterial Cytoskeleton, Cell division cluster containing FtsZ and FtsW	Cytoplasmic
_Agy99_M693384	CDS	contig0	3878319	3877363	957	318	-	Cell division protein FtsQ	Bacterial Cell Division, Bacterial Cytoskeleton, CBSS-227882.1.peg.6980, Cell division cluster containing FtsZ and FtsW	Cytoplasmic Membrane
_Agy99_M693385	CDS	contig0	3879782	3878316	1467	488	-	UDP-N-acetylmuramate--alanine ligase (EC 6.3.2.8)	Cell division cluster containing FtsZ and FtsW, Peptidoglycan Biosynthesis, Peptidoglycan biosynthesis--gjo	Cytoplasmic
_Agy99_M693386	CDS	contig0	3880921	3879779	1143	380	-	UDP-N-acetylglucosamine--N-acetylmuramyl-(pentapeptide) pyrophosphoryl-undecaprenol N-acetylglucosamine transferase (EC 2.4.1.227)	Peptidoglycan Biosynthesis	Cytoplasmic Membrane
_Agy99_M693387	CDS	contig0	3882606	3880975	1632	543	-	Cell division protein FtsW	Bacterial Cell Division, Bacterial Cytoskeleton	Cytoplasmic Membrane
_Agy99_M693388	CDS	contig0	3884079	3882613	1467	488	-	UDP-N-acetylmuramoylalanine--D-glutamate ligase (EC 6.3.2.9)	Peptidoglycan Biosynthesis, Peptidoglycan biosynthesis--gjo	Cytoplasmic
_Agy99_M693389	CDS	contig0	3885148	3884081	1068	355	-	Phospho-N-acetylmuramoyl-pentapeptide-transferase (EC 2.7.8.13)	Peptidoglycan Biosynthesis	Cytoplasmic Membrane
_Agy99_M693390	CDS	contig0	3886734	3885157	1578	525	-	UDP-N-acetylmuramoylalanyl-D-glutamyl-2,6-diaminopimelate--D-alanyl-D-alanine ligase (EC 6.3.2.10)"	Peptidoglycan Biosynthesis, Peptidoglycan biosynthesis--gjo	Cytoplasmic
_Agy99_M693391	CDS	contig0	3888296	3886731	1566	521	-	UDP-N-acetylmuramoylalanyl-D-glutamate--2,6-diaminopimelate ligase (EC 6.3.2.13)"	Peptidoglycan Biosynthesis, Peptidoglycan biosynthesis--gjo	Cytoplasmic
_Agy99_M693393	CDS	contig0	3892488	3890728	1761	586	-	Cell division protein FtsI [Peptidoglycan synthetase] (EC 2.4.1.129)	16S rRNA modification within P site of ribosome, Bacterial Cell Division, Bacterial Cytoskeleton, Peptidoglycan Biosynthesis	Cytoplasmic Membrane
_Agy99_M693395	CDS	contig0	3895060	3894068	993	330	-	rRNA small subunit methyltransferase H	16S rRNA modification within P site of ribosome, Bacterial Cell Division	Cytoplasmic
_Agy99_M693396	CDS	contig0	3895688	3895257	432	143	-	Cell division protein MraZ	16S rRNA modification within P site of ribosome, Bacterial Cell Division, Bacterial Cytoskeleton	Unknown
_Agy99_M693397	CDS	contig0	3896501	3896097	405	134	-	FIG017342: transmembrane protein	- none -	Cytoplasmic Membrane
_Agy99_M693398	CDS	contig0	3896804	3897442	639	212	+	Acetyltransferase (EC 2.3.1.-)	- none -	Cytoplasmic
_Agy99_M693399	CDS	contig0	3897592	3898239	648	215	+	Lipoprotein LppM	- none -	Unknown
_Agy99_M693400	CDS	contig0	3899181	3898285	897	298	-	FIG00821173: hypothetical protein	- none -	Cytoplasmic
_Agy99_M693402	CDS	contig0	3900662	3902110	1449	482	+	Carotene biosynthesis associated membrane protein	- none -	Cytoplasmic Membrane
_Agy99_M693403	CDS	contig0	3902552	3902148	405	134	-	Conserved hypothetical regulatory protein	- none -	Unknown
_Agy99_M693404	CDS	contig0	3902643	3903938	1296	431	+	Probable serine/threonine-protein kinase pknL (EC 2.7.11.1)	- none -	Cytoplasmic Membrane
_Agy99_M693425	CDS	contig0	3920657	3919269	1389	462	-	2-keto-3-deoxy-D-arabino-heptulosonate-7-phosphate synthase II (EC 2.5.1.54)	Chorismate Synthesis, Common Pathway For Synthesis of Aromatic Compounds (DAHP synthase to chorismate)"	Cytoplasmic
_Agy99_M693426	CDS	contig0	3921185	3920706	480	159	-	FIG00820624: hypothetical protein	- none -	Cytoplasmic
_Agy99_M693430	CDS	contig0	3924168	3923437	732	243	-	1-acyl-sn-glycerol-3-phosphate acyltransferase (EC 2.3.1.51)	Glycerolipid and Glycerophospholipid Metabolism in Bacteria, Ribosome post-transcriptional modification and chromosomal segregation cluster	Cytoplasmic Membrane
_Agy99_M693431	CDS	contig0	3924645	3924256	390	129	-	FIG00821592: hypothetical protein	- none -	Cytoplasmic
_Agy99_M693432	CDS	contig0	3925841	3924642	1200	399	-	Arsenical pump-driving ATPase (EC 3.6.3.16)	Arsenic resistance, Stress related cluster	Cytoplasmic Membrane
_Agy99_M693433	CDS	contig0	3926347	3925913	435	144	-	FIG00821549: hypothetical protein	- none -	Cytoplasmic
_Agy99_M693434	CDS	contig0	3926581	3926444	138	45	-	FIG00995034: hypothetical protein	- none -	Unknown
_Agy99_M693436	CDS	contig0	3930068	3928911	1158	385	-	Poly(glycerol-phosphate) alpha-glucosyltransferase (EC 2.4.1.52)	- none -	Cytoplasmic
_Agy99_M693439	CDS	contig0	3932155	3931010	1146	381	-	Probable endopeptidase	- none -	Unknown (This protein may have multiple localization sites)
_Agy99_M693443	CDS	contig0	3935993	3934890	1104	367	-	Anthranilate phosphoribosyltransferase (EC 2.4.2.18)	Chorismate: Intermediate for synthesis of Tryptophan, PAPA antibiotics, PABA, 3-hydroxyanthranilate and more., Tryptophan synthesis	Cytoplasmic
_Agy99_M693444	CDS	contig0	3936234	3936755	522	173	+	Cytochrome c oxidase polypeptide III (EC 1.9.3.1)	CBSS-316057.3.peg.563, Terminal cytochrome C oxidases	Cytoplasmic Membrane
_Agy99_M693445	CDS	contig0	3936991	3937713	723	240	+	ubiquinol cytochrome C oxidoreductase, cytochrome C1 subunit	Ubiquinone Menaquinone-cytochrome c reductase complexes	Cytoplasmic Membrane
_Agy99_M693446	CDS	contig0	3937710	3938894	1185	394	+	Ubiquinol-cytochrome C reductase iron-sulfur subunit (EC 1.10.2.2)	Ubiquinone Menaquinone-cytochrome c reductase complexes	Cytoplasmic Membrane
_Agy99_M693447	CDS	contig0	3938891	3940576	1686	561	+	Ubiquinol--cytochrome c reductase, cytochrome B subunit (EC 1.10.2.2)"	Ubiquinone Menaquinone-cytochrome c reductase complexes	Cytoplasmic Membrane
_Agy99_M693450	CDS	contig0	3943209	3942790	420	139	-	Probable cytochrome c oxidase polypeptide 4 (EC 1.9.3.1)	- none -	Cytoplasmic Membrane
_Agy99_M693451	CDS	contig0	3944288	3943218	1071	356	-	Cytochrome c oxidase polypeptide II (EC 1.9.3.1)	CBSS-316057.3.peg.563, Terminal cytochrome C oxidases	Cytoplasmic Membrane
_Agy99_M693452	CDS	contig0	3944718	3946712	1995	664	+	Asparagine synthetase [glutamine-hydrolyzing] (EC 6.3.5.4)	Cyanophycin Metabolism, Glutamine, Glutamate, Aspartate and Asparagine Biosynthesis	Cytoplasmic Membrane
_Agy99_M693453	CDS	contig0	3947699	3946725	975	324	-	Adenosine kinase (EC 2.7.1.20)	Purine conversions	Unknown
_Agy99_M693455	CDS	contig0	3948976	3948620	357	118	-	probable iron binding protein from the HesB_IscA_SufA family	Iron-sulfur cluster assembly	Cytoplasmic
_Agy99_M693458	CDS	contig0	3950302	3951006	705	234	+	CblZ, a non-orthologous displasment for Alpha-ribazole-5'-phosphate phosphatase	Coenzyme B12 biosynthesis	Cytoplasmic Membrane
_Agy99_M693460	CDS	contig0	3951592	3952668	1077	358	+	Nicotinate-nucleotide--dimethylbenzimidazole phosphoribosyltransferase (EC 2.4.2.21)	Cobalamin synthesis, Coenzyme B12 biosynthesis	Cytoplasmic
_Agy99_M693465	CDS	contig0	3957588	3956476	1113	370	-	Branched-chain amino acid aminotransferase (EC 2.6.1.42)	Alanine biosynthesis, Branched-Chain Amino Acid Biosynthesis, Isoleucine degradation, Leucine Biosynthesis, Leucine Degradation and HMG-CoA Metabolism, Pyruvate Alanine Serine Interconversions, Valine degradation	Cytoplasmic Membrane
_Agy99_M693466	CDS	contig0	3958739	3957636	1104	367	-	Aminomethyltransferase (glycine cleavage system T protein) (EC 2.1.2.10)	Glycine and Serine Utilization, Glycine cleavage system	Cytoplasmic
_Agy99_M693468	CDS	contig0	3959940	3961499	1560	519	+	Cytosol aminopeptidase PepA (EC 3.4.11.1)	Aminopeptidases (EC 3.4.11.-), Dehydrogenase complexes	Cytoplasmic
_Agy99_M693469	CDS	contig0	3963761	3961962	1800	599	-	Oxidoreductase, short-chain dehydrogenase/reductase family (EC 1.1.1.-)"	- none -	Cytoplasmic
_Agy99_M693471	CDS	contig0	3963993	3965741	1749	582	+	Dihydrolipoamide acyltransferase component of branched-chain alpha-keto acid dehydrogenase complex (EC 2.3.1.168)	Dehydrogenase complexes, Isoleucine degradation, Leucine Degradation and HMG-CoA Metabolism, Valine degradation	Cytoplasmic
_Agy99_M693472	CDS	contig0	3965746	3966657	912	303	+	Cell division inhibitor	Persister Cells	Cytoplasmic Membrane
_Agy99_M693473	CDS	contig0	3967467	3967592	126	41	+	hypothetical protein	- none -	Cytoplasmic Membrane
_Agy99_M693497	CDS	contig0	3994192	3993365	828	275	-	Hydroxymethylpyrimidine phosphate kinase ThiD (EC 2.7.4.7)	- none -	Cytoplasmic
_Agy99_M693515	CDS	contig0	4012575	4011196	1380	459	-	Glycyl-tRNA synthetase (EC 6.1.1.14)	tRNA aminoacylation, Gly	Cytoplasmic
_Agy99_M693516	CDS	contig0	4012780	4013175	396	131	+	Transcriptional regulator, ArsR family	CBSS-1085.1.peg.1363	Cytoplasmic
_Agy99_M693517	CDS	contig0	4013223	4013585	363	120	+	Zinc uptake regulation protein ZUR	Oxidative stress, Zinc regulated enzymes	Cytoplasmic
_Agy99_M693519	CDS	contig0	4014918	4014022	897	298	-	Undecaprenyl pyrophosphate synthetase (EC 2.5.1.31)	- none -	Cytoplasmic
_Agy99_M693520	CDS	contig0	4015705	4014905	801	266	-	DNA recombination and repair protein RecO	CBSS-176299.4.peg.1292, DNA repair, bacterial RecFOR pathway	Cytoplasmic
_Agy99_M693521	CDS	contig0	4015764	4017263	1500	499	+	Asp-tRNAAsn/Glu-tRNAGln amidotransferase A subunit and related amidases	- none -	Cytoplasmic
_Agy99_M693522	CDS	contig0	4018129	4017260	870	289	-	GTP-binding protein Era	Bacterial Cell Division, CBSS-176299.4.peg.1292	Cytoplasmic Membrane
_Agy99_M693524	CDS	contig0	4018551	4018351	201	66	-	Magnesium and cobalt efflux protein CorC	CBSS-56780.10.peg.1536	Cytoplasmic
_Agy99_M693525	CDS	contig0	4019674	4018502	1173	390	-	Magnesium and cobalt efflux protein CorC	CBSS-56780.10.peg.1536	Cytoplasmic Membrane
_Agy99_M693526	CDS	contig0	4020207	4019671	537	178	-	Metal-dependent hydrolase YbeY, involved in rRNA and/or ribosome maturation and assembly	CBSS-56780.10.peg.1536	Cytoplasmic
_Agy99_M693527	CDS	contig0	4021188	4020226	963	320	-	Phosphate starvation-inducible protein PhoH, predicted ATPase	CBSS-56780.10.peg.1536, Phosphate metabolism	Cytoplasmic
_Agy99_M693532	CDS	contig0	4024406	4023645	762	253	-	Ribosomal RNA small subunit methyltransferase E (EC 2.1.1.-)	Heat shock dnaK gene cluster extended, RNA methylation	Unknown
_Agy99_M693533	CDS	contig0	4025571	4024435	1137	378	-	Chaperone protein DnaJ	Heat shock dnaK gene cluster extended, Protein chaperones	Cytoplasmic
_Agy99_M693534	CDS	contig0	4026677	4025646	1032	343	-	Heat-inducible transcription repressor HrcA	Heat shock dnaK gene cluster extended	Cytoplasmic
_Agy99_M693554	CDS	contig0	4056928	4055912	1017	338	-	Fatty acid desaturase occurring in virulence cluster	Mycobacterium virulence operon involved in lipid metabolism	Cytoplasmic
_Agy99_M693568	CDS	contig0	4072261	4071443	819	272	-	Sulfate transport system permease protein CysW	Cysteine Biosynthesis, Inorganic Sulfur Assimilation	Cytoplasmic Membrane
_Agy99_M693569	CDS	contig0	4073013	4072258	756	251	-	Sulfate transport system permease protein CysT	Cysteine Biosynthesis, Inorganic Sulfur Assimilation	Cytoplasmic Membrane
_Agy99_M693570	CDS	contig0	4074206	4073157	1050	349	-	Sulfate and thiosulfate binding protein CysP	Cysteine Biosynthesis, Inorganic Sulfur Assimilation	Unknown
_Agy99_M693571	CDS	contig0	4074750	4074556	195	64	-	Cell division protein DivIC (FtsB), stabilizes FtsL against RasP cleavage	Bacterial Cell Division, Bacterial Cytoskeleton, Cell division-ribosomal stress proteins cluster, Possible new toxin-antitoxin system including DivIC, Stationary phase repair cluster	Cytoplasmic Membrane
_Agy99_M693573	CDS	contig0	4076135	4078201	2067	688	+	Glucoamylase (EC 3.2.1.3)	Maltose and Maltodextrin Utilization, Trehalose Biosynthesis	Cytoplasmic Membrane
_Agy99_M693576	CDS	contig0	4081654	4079738	1917	638	-	Translation elongation factor LepA	Heat shock dnaK gene cluster extended, Translation elongation factors bacterial	Cytoplasmic
_Agy99_M693585	CDS	contig0	4090381	4090644	264	87	+	SSU ribosomal protein S20p	Ribosome SSU bacterial	Cytoplasmic
_Agy99_M693586	CDS	contig0	4091693	4090716	978	325	-	DNA polymerase III delta subunit (EC 2.7.7.7)	DNA-replication	Cell Wall (This protein may have multiple localization sites)
_Agy99_M693599	CDS	contig0	4107391	4106546	846	281	-	Hypothetical protein DUF194, DegV family	- none -	Cytoplasmic
_Agy99_M693600	CDS	contig0	4108150	4107395	756	251	-	FIG00999365: hypothetical protein	- none -	Cytoplasmic
_Agy99_M693601	CDS	contig0	4108814	4108140	675	224	-	Phosphoglycerate mutase family	Phosphoglycerate mutase protein family	Unknown
_Agy99_M693602	CDS	contig0	4109845	4108811	1035	344	-	Nicotinate-nucleotide adenylyltransferase (EC 2.7.7.18)	NAD and NADP cofactor biosynthesis global	Cytoplasmic
_Agy99_M693607	CDS	contig0	4114696	4113491	1206	401	-	Gamma-glutamyl phosphate reductase (EC 1.2.1.41)	Proline Synthesis	Cytoplasmic
_Agy99_M693628	CDS	contig0	4138174	4137065	1110	369	-	Glutamate 5-kinase (EC 2.7.2.11) / RNA-binding C-terminal domain PUA	Proline Synthesis, Proline Synthesis	Unknown (This protein may have multiple localization sites)
_Agy99_M693629	CDS	contig0	4139610	4138171	1440	479	-	COG0536: GTP-binding protein Obg	- none -	Cytoplasmic
_Agy99_M693630	CDS	contig0	4139981	4139715	267	88	-	LSU ribosomal protein L27p	CBSS-176279.3.peg.868, Ribosome LSU bacterial	Cytoplasmic
_Agy99_M693631	CDS	contig0	4140310	4139999	312	103	-	LSU ribosomal protein L21p	CBSS-176279.3.peg.868, Ribosome LSU bacterial	Unknown
_Agy99_M693632	CDS	contig0	4143432	4140583	2850	949	-	Ribonuclease E (EC 3.1.26.12)	RNA processing and degradation, bacterial	Cytoplasmic
_Agy99_M693633	CDS	contig0	4144247	4143876	372	123	-	Nucleoside diphosphate kinase (EC 2.7.4.6)	Purine conversions, pyrimidine conversions	Cytoplasmic
_Agy99_M693634	CDS	contig0	4144676	4144350	327	108	-	Possible membrane protein	- none -	Cytoplasmic Membrane
_Agy99_M693635	CDS	contig0	4146205	4144751	1455	484	-	Dihydrofolate synthase (EC 6.3.2.12) / Folylpolyglutamate synthase (EC 6.3.2.17)	Folate Biosynthesis, Folate Biosynthesis	Cytoplasmic
_Agy99_M693636	CDS	contig0	4148862	4146202	2661	886	-	Valyl-tRNA synthetase (EC 6.1.1.9)	tRNA aminoacylation, Val	Cytoplasmic
_Agy99_M693639	CDS	contig0	4151604	4150348	1257	418	-	Possible membrane protein	- none -	Unknown
_Agy99_M693641	CDS	contig0	4153459	4152947	513	170	-	Molybdopterin-guanine dinucleotide biosynthesis protein MobA	Molybdenum cofactor biosynthesis, ar-431-EC Molybdopterin-guanine dinucleotide biosynthesis	Cytoplasmic
_Agy99_M693645	CDS	contig0	4159497	4158310	1188	395	-	ATP-dependent Clp protease ATP-binding subunit ClpX	Proteolysis in bacteria, ATP-dependent	Cytoplasmic
_Agy99_M693647	CDS	contig0	4162582	4161947	636	211	-	ATP-dependent Clp protease proteolytic subunit (EC 3.4.21.92)	Proteolysis in bacteria, ATP-dependent, cAMP signaling in bacteria	Cytoplasmic
_Agy99_M693648	CDS	contig0	4163115	4162579	537	178	-	ATP-dependent Clp protease proteolytic subunit (EC 3.4.21.92)	Proteolysis in bacteria, ATP-dependent, cAMP signaling in bacteria	Cytoplasmic
_Agy99_M693649	CDS	contig0	4164752	4163298	1455	484	-	Cell division trigger factor (EC 5.2.1.8)	Bacterial Cell Division	Cytoplasmic
_Agy99_M693654	CDS	contig0	4168123	4167635	489	162	-	Ribose 5-phosphate isomerase B (EC 5.3.1.6) / Galactose 6-phosphate isomerase	Pentose phosphate pathway	Cytoplasmic
_Agy99_M693657	CDS	contig0	4170324	4169770	555	184	-	FIG00820885: hypothetical protein	- none -	Cytoplasmic
_Agy99_M693659	CDS	contig0	4171897	4174476	2580	859	+	Membrane alanine aminopeptidase N (EC 3.4.11.2)	Aminopeptidases (EC 3.4.11.-)	Cytoplasmic
_Agy99_M693660	CDS	contig0	4174952	4174569	384	127	-	FIG00997368: hypothetical protein	- none -	Unknown
_Agy99_M693662	CDS	contig0	4175999	4175358	642	213	-	HNH endonuclease family protein	- none -	Unknown
_Agy99_M693663	CDS	contig0	4176135	4176539	405	134	+	Hemoglobin-like protein HbO	Bacterial hemoglobins	Cytoplasmic
_Agy99_M693668	CDS	contig0	4182922	4182728	195	64	-	Multidrug resistance protein B	- none -	Cytoplasmic Membrane
_Agy99_M693669	CDS	contig0	4183188	4182916	273	90	-	Multidrug resistance protein B	- none -	Cytoplasmic Membrane
_Agy99_M693677	CDS	contig0	4193017	4188443	4575	1524	-	NAD-specific glutamate dehydrogenase (EC 1.4.1.2), large form	Glutamate dehydrogenases, Glutamine, Glutamate, Aspartate and Asparagine Biosynthesis	Cytoplasmic Membrane
_Agy99_M693678	CDS	contig0	4195138	4193462	1677	558	-	ABC transporter ATP-binding protein	- none -	Cytoplasmic
_Agy99_M693697	CDS	contig0	4216072	4215281	792	263	-	Hydroxymethylglutaryl-CoA lyase (EC 4.1.3.4)	HMG CoA Synthesis, Leucine Degradation and HMG-CoA Metabolism	Cytoplasmic
_Agy99_M693699	CDS	contig0	4217768	4216602	1167	388	-	Isovaleryl-CoA dehydrogenase (EC 1.3.99.10)	HMG CoA Synthesis, Leucine Degradation and HMG-CoA Metabolism	Cytoplasmic
_Agy99_M693700	CDS	contig0	4219766	4217775	1992	663	-	Methylcrotonyl-CoA carboxylase biotin-containing subunit (EC 6.4.1.4)	HMG CoA Synthesis, Leucine Degradation and HMG-CoA Metabolism, Serine-glyoxylate cycle	Cytoplasmic
_Agy99_M693711	CDS	contig0	4229137	4227809	1329	442	-	Permease of the major facilitator transporter superfamily	- none -	Cytoplasmic Membrane
_Agy99_M693712	CDS	contig0	4229233	4230039	807	268	+	Short-chain dehydrogenase/reductase SDR	CBSS-164757.7.peg.5020, Transcription repair cluster	Cytoplasmic
_Agy99_M693715	CDS	contig0	4231797	4232411	615	204	+	3'-to-5' oligoribonuclease (orn)	RNA processing and degradation, bacterial	Cytoplasmic
_Agy99_M693730	CDS	contig0	4245965	4244823	1143	380	-	ErfK/YbiS/YcfS/YnhG family protein	- none -	Unknown
_Agy99_M693735	CDS	contig0	4250126	4249899	228	75	-	Cell division protein DivIC (FtsB), stabilizes FtsL against RasP cleavage	Bacterial Cell Division, Bacterial Cytoskeleton, Cell division-ribosomal stress proteins cluster, Possible new toxin-antitoxin system including DivIC, Stationary phase repair cluster	Cytoplasmic
_Agy99_M693736	CDS	contig0	4250309	4250707	399	132	+	Thiol peroxidase, Bcp-type (EC 1.11.1.15)"	CBSS-316057.3.peg.3521, Thioredoxin-disulfide reductase	Cytoplasmic
_Agy99_M693743	CDS	contig0	4256286	4255894	393	130	-	Holo-[acyl-carrier protein] synthase (EC 2.7.8.7)	CBSS-176299.4.peg.1292, Fatty Acid Biosynthesis FASII	Cytoplasmic
_Agy99_M693744	CDS	contig0	4265527	4256315	9213	3070	-	[Acyl-carrier-protein] acetyl transferase of FASI (EC 2.3.1.38) / Enoyl-[acyl-carrier-protein] reductase of FASI (EC 1.3.1.9) / 3-hydroxypalmitoyl-[acyl-carrier-protein] dehydratase of FASI (EC 4.2.1.61) / [Acyl-carrier-protein] malonyl transferase of FASI (EC 2.3.1.39) / [Acyl-carrier-protein] palmitoyl transferase of FASI (EC 2.3.1.-) / Acyl carrier protein of FASI / 3-oxoacyl-[acyl-carrier-pro…	- none -	Unknown (This protein may have multiple localization sites)
_Agy99_M693843	CDS	contig0	4362538	4362930	393	130	+	Lipoprotein LprD	- none -	Cytoplasmic Membrane
_Agy99_M693844	CDS	contig0	4362927	4363289	363	120	+	CONSERVED MEMBRANE PROTEIN	- none -	Cytoplasmic Membrane
_Agy99_M693845	CDS	contig0	4363923	4363309	615	204	-	Nucleoside 5-triphosphatase RdgB (dHAPTP, dITP, XTP-specific) (EC 3.6.1.15)"	Heat shock dnaK gene cluster extended, Housecleaning nucleoside triphosphate pyrophosphatases	Unknown
_Agy99_M693847	CDS	contig0	4365633	4364899	735	244	-	Ribonuclease PH (EC 2.7.7.56)	Heat shock dnaK gene cluster extended, tRNA processing	Cytoplasmic
_Agy99_M693848	CDS	contig0	4366256	4365780	477	158	-	Metal-dependent hydrolases of the beta-lactamase superfamily III	Beta-lactamase	Cytoplasmic
_Agy99_M693863	CDS	contig0	4383505	4382690	816	271	-	Glutamate racemase (EC 5.1.1.3)	Glutamine, Glutamate, Aspartate and Asparagine Biosynthesis, Peptidoglycan Biosynthesis	Cytoplasmic
_Agy99_M693865	CDS	contig0	4384116	4383760	357	118	-	Rhomboid membrane family protein	- none -	Cytoplasmic Membrane
_Agy99_M693868	CDS	contig0	4386148	4385060	1089	362	-	possible hydrolase	- none -	Cytoplasmic Membrane
_Agy99_M693869	CDS	contig0	4386678	4386145	534	177	-	Transcriptional regulatory protein	- none -	Cytoplasmic
_Agy99_M693870	CDS	contig0	4386978	4386757	222	73	-	ATP-dependent Clp protease adaptor protein ClpS	Proteolysis in bacteria, ATP-dependent	Unknown
_Agy99_M693874	CDS	contig0	4393279	4395366	2088	695	+	Putative glucanase glgE (EC 3.2.1.-)	Trehalose Biosynthesis	Cytoplasmic
_Agy99_M693875	CDS	contig0	4395373	4397568	2196	731	+	1,4-alpha-glucan (glycogen) branching enzyme, GH-13-type (EC 2.4.1.18)"	Glycogen metabolism, Trehalose Biosynthesis	Cytoplasmic
_Agy99_M693876	CDS	contig0	4398516	4397635	882	293	-	COG3118: Thioredoxin domain-containing protein EC-YbbN	- none -	Cytoplasmic
_Agy99_M693877	CDS	contig0	4399908	4398727	1182	393	-	3-ketoacyl-CoA thiolase (EC 2.3.1.16) @ Acetyl-CoA acetyltransferase (EC 2.3.1.9)	Acetyl-CoA fermentation to Butyrate, Biotin biosynthesis, Biotin synthesis cluster, Butanol Biosynthesis, Butyrate metabolism cluster, CBSS-246196.1.peg.364, Fatty acid metabolism cluster, Isoleucine degradation, Isoprenoid Biosynthesis, Mevalonate Branch of Isoprenoid Biosynthesis, Polyhydroxybutyrate metabolism, Polyhydroxybutyrate metabolism, Serine-glyoxylate cycle, Serine-glyoxylate cycle	Cytoplasmic
_Agy99_M693878	CDS	contig0	4399991	4400458	468	155	+	Methylmalonyl-CoA epimerase (EC 5.1.99.1); Ethylmalonyl-CoA epimerase	- none -	Cytoplasmic
_Agy99_M693879	CDS	contig0	4401361	4400771	591	196	-	FIG00996186: hypothetical protein	- none -	Cytoplasmic
_Agy99_M693886	CDS	contig0	4409236	4409775	540	179	+	Methylated-DNA--protein-cysteine methyltransferase (EC 2.1.1.63)	DNA repair, bacterial	Cytoplasmic
_Agy99_M693890	CDS	contig0	4416482	4415229	1254	417	-	UDP-N-acetylglucosamine 1-carboxyvinyltransferase (EC 2.5.1.7)	Peptidoglycan Biosynthesis, UDP-N-acetylmuramate from Fructose-6-phosphate Biosynthesis	Cytoplasmic
_Agy99_M693891	CDS	contig0	4416553	4417146	594	197	+	Cob(I)alamin adenosyltransferase PduO (EC 2.5.1.17)	Coenzyme B12 biosynthesis, G3E family of P-loop GTPases (metallocenter biosynthesis)"	Unknown
_Agy99_M693892	CDS	contig0	4417680	4417237	444	147	-	Possible membrane protein	- none -	Cytoplasmic Membrane
_Agy99_M693893	CDS	contig0	4418068	4417688	381	126	-	ATP synthase epsilon chain (EC 3.6.3.14)	F0F1-type ATP synthase	Cytoplasmic
_Agy99_M693894	CDS	contig0	4419499	4418105	1395	464	-	ATP synthase beta chain (EC 3.6.3.14)	F0F1-type ATP synthase	Cytoplasmic Membrane
_Agy99_M693895	CDS	contig0	4420499	4419585	915	304	-	ATP synthase gamma chain (EC 3.6.3.14)	F0F1-type ATP synthase	Unknown
_Agy99_M693896	CDS	contig0	4422167	4420518	1650	549	-	ATP synthase alpha chain (EC 3.6.3.14)	F0F1-type ATP synthase	Cytoplasmic
_Agy99_M693897	CDS	contig0	4423566	4422229	1338	445	-	ATP synthase B' chain (EC 3.6.3.14) / ATP synthase delta chain (EC 3.6.3.14)	F0F1-type ATP synthase, F0F1-type ATP synthase	Cytoplasmic Membrane
_Agy99_M693898	CDS	contig0	4424085	4423573	513	170	-	ATP synthase B chain (EC 3.6.3.14)	F0F1-type ATP synthase	Unknown
_Agy99_M693899	CDS	contig0	4424372	4424127	246	81	-	ATP synthase C chain (EC 3.6.3.14)	F0F1-type ATP synthase	Cytoplasmic Membrane
_Agy99_M693900	CDS	contig0	4425215	4424463	753	250	-	ATP synthase A chain (EC 3.6.3.14)	F0F1-type ATP synthase	Cytoplasmic Membrane
_Agy99_M693901	CDS	contig0	4425639	4425184	456	151	-	FIG048548: ATP synthase protein I2	F0F1-type ATP synthase	Cytoplasmic Membrane
_Agy99_M693902	CDS	contig0	4427139	4425958	1182	393	-	Undecaprenyl-phosphate N-acetylglucosaminyl 1-phosphate transferase (EC 2.7.8.-)	- none -	Cytoplasmic Membrane
_Agy99_M693903	CDS	contig0	4427868	4427218	651	216	-	TsaC protein (YrdC domain) required for threonylcarbamoyladenosine t(6)A37 modification in tRNA	- none -	Unknown
_Agy99_M693904	CDS	contig0	4428769	4427921	849	282	-	Methylase of polypeptide chain release factors	- none -	Cytoplasmic
_Agy99_M693905	CDS	contig0	4429839	4428766	1074	357	-	Peptide chain release factor 1	Translation termination factors bacterial	Cytoplasmic
_Agy99_M693906	CDS	contig0	4430172	4429927	246	81	-	LSU ribosomal protein L31p @ LSU ribosomal protein L31p, zinc-dependent	Ribosome LSU bacterial, Ribosome LSU bacterial	Cytoplasmic
_Agy99_M693907	CDS	contig0	4432166	4430364	1803	600	-	Transcription termination factor Rho	Transcription factors bacterial	Cytoplasmic
_Agy99_M693908	CDS	contig0	4433065	4432496	570	189	-	Homoserine kinase (EC 2.7.1.39)	CBSS-269482.1.peg.1294, Methionine Biosynthesis, Threonine and Homoserine Biosynthesis	Unknown
_Agy99_M693909	CDS	contig0	4434578	4433496	1083	360	-	Threonine synthase (EC 4.2.3.1)	Threonine and Homoserine Biosynthesis	Cytoplasmic
_Agy99_M693910	CDS	contig0	4435900	4434575	1326	441	-	Homoserine dehydrogenase (EC 1.1.1.3)	Methionine Biosynthesis, Threonine and Homoserine Biosynthesis	Cytoplasmic
_Agy99_M693911	CDS	contig0	4437235	4435904	1332	443	-	Diaminopimelate decarboxylase (EC 4.1.1.20)	Lysine Biosynthesis DAP Pathway, Lysine Biosynthesis DAP Pathway, GJO scratch	Cytoplasmic
_Agy99_M693912	CDS	contig0	4438872	4437319	1554	517	-	Arginyl-tRNA synthetase (EC 6.1.1.19)	tRNA aminoacylation, Arg	Cytoplasmic
_Agy99_M693949	CDS	contig0	4475607	4472977	2631	876	-	DNA double-strand break repair Rad50 ATPase	Rad50-Mre11 DNA repair cluster	Cytoplasmic
_Agy99_M693950	CDS	contig0	4476755	4475604	1152	383	-	DNA double-strand break repair protein Mre11	Rad50-Mre11 DNA repair cluster	Cytoplasmic
_Agy99_M693952	CDS	contig0	4477122	4477544	423	140	+	Phosphohistidine phosphatase SixA	- none -	Unknown
_Agy99_M693953	CDS	contig0	4477981	4477604	378	125	-	Putative lipoprotein LprC precursor	- none -	Unknown
_Agy99_M693955	CDS	contig0	4478550	4478179	372	123	-	Lipoprotein LprB	- none -	Cytoplasmic
_Agy99_M693956	CDS	contig0	4478884	4480623	1740	579	+	ABC transporter ATP-binding protein	- none -	Cytoplasmic Membrane
_Agy99_M693957	CDS	contig0	4480620	4482542	1923	640	+	Lipid A export ATP-binding/permease protein MsbA	- none -	Cytoplasmic Membrane
_Agy99_M693968	CDS	contig0	4492315	4492184	132	43	-	hypothetical protein	- none -	Unknown
_Agy99_M694004	CDS	contig0	4520356	4520484	129	42	+	FIG00820754: hypothetical protein	- none -	Cytoplasmic Membrane
_Agy99_M694005	CDS	contig0	4520485	4521987	1503	500	+	Alpha,alpha-trehalose-phosphate synthase [UDP-forming] (EC 2.4.1.15)"	Trehalose Biosynthesis	Cytoplasmic
_Agy99_M694018	CDS	contig0	4534678	4534430	249	82	-	Ferredoxin	Inorganic Sulfur Assimilation, Soluble cytochromes and functionally related electron carriers	Cytoplasmic
_Agy99_M694019	CDS	contig0	4534843	4536021	1179	392	+	FadE30	CBSS-164757.7.peg.5020	Cytoplasmic
_Agy99_M694032	CDS	contig0	4549619	4548642	978	325	-	Coenzyme F420-dependent oxidoreductase	Anaerobic respiratory reductases	Cytoplasmic
_Agy99_M694117	CDS	contig0	4628637	4627705	933	310	-	23S rRNA (guanosine-2'-O-) -methyltransferase rlmB (EC 2.1.1.-)	RNA methylation	Unknown
_Agy99_M694118	CDS	contig0	4630044	4628638	1407	468	-	Cysteinyl-tRNA synthetase (EC 6.1.1.16)	Zinc regulated enzymes, tRNA aminoacylation, Cys	Cytoplasmic
_Agy99_M694119	CDS	contig0	4630527	4630102	426	141	-	2-C-methyl-D-erythritol 2,4-cyclodiphosphate synthase (EC 4.6.1.12)"	Isoprenoid Biosynthesis, Nonmevalonate Branch of Isoprenoid Biosynthesis, Stationary phase repair cluster	Cytoplasmic Membrane
_Agy99_M694121	CDS	contig0	4631784	4631296	489	162	-	CarD-like transcriptional regulator	- none -	Cytoplasmic
_Agy99_M694126	CDS	contig0	4636234	4635413	822	273	-	FIG00820636: hypothetical protein	- none -	Cytoplasmic Membrane
_Agy99_M694127	CDS	contig0	4636986	4636324	663	220	-	Carbonic anhydrase (EC 4.2.1.1)	Cyanate hydrolysis, Zinc regulated enzymes	Cytoplasmic
_Agy99_M694128	CDS	contig0	4637054	4637851	798	265	+	A/G-specific adenine glycosylase (EC 3.2.2.-)	DNA repair, bacterial	Cytoplasmic
_Agy99_M694129	CDS	contig0	4638626	4637859	768	255	-	PUTATIVE HYDROLASE	- none -	Cytoplasmic
_Agy99_M694130	CDS	contig0	4638691	4638873	183	60	+	Antibiotic biosynthesis monooxygenase	CBSS-1085.1.peg.1363	Unknown
_Agy99_M694131	CDS	contig0	4638962	4640344	1383	460	+	Beta-lactamase (EC 3.5.2.6)	Beta-lactamase	Unknown
_Agy99_M694142	CDS	contig0	4651195	4648646	2550	849	-	ATP-dependent Clp protease, ATP-binding subunit ClpC / Negative regulator of genetic competence clcC/mecB	Proteolysis in bacteria, ATP-dependent	Cytoplasmic
_Agy99_M694144	CDS	contig0	4653266	4652949	318	105	-	Histone protein Lsr2	- none -	Unknown
_Agy99_M694145	CDS	contig0	4654901	4653405	1497	498	-	Lysyl-tRNA synthetase (class II) (EC 6.1.1.6)	tRNA aminoacylation, Lys	Cytoplasmic
_Agy99_M694146	CDS	contig0	4655841	4655023	819	272	-	Pantothenate kinase type III, CoaX-like (EC 2.7.1.33)"	Coenzyme A Biosynthesis, Coenzyme A Biosynthesis cluster	Cytoplasmic Membrane
_Agy99_M694148	CDS	contig0	4657222	4656275	948	315	-	Pantoate--beta-alanine ligase (EC 6.3.2.1)	Coenzyme A Biosynthesis, Coenzyme A Biosynthesis cluster	Cytoplasmic
_Agy99_M694149	CDS	contig0	4658130	4657219	912	303	-	FIG173306: hypothetical protein	Coenzyme A Biosynthesis, Coenzyme A Biosynthesis cluster	Cytoplasmic
_Agy99_M694151	CDS	contig0	4660173	4659697	477	158	-	FIG027937: secreted protein	- none -	Cytoplasmic Membrane
_Agy99_M694152	CDS	contig0	4660688	4660173	516	171	-	2-amino-4-hydroxy-6-hydroxymethyldihydropteridine pyrophosphokinase (EC 2.7.6.3)	Folate Biosynthesis	Cytoplasmic Membrane
_Agy99_M694153	CDS	contig0	4661098	4660697	402	133	-	Dihydroneopterin aldolase (EC 4.1.2.25)	Folate Biosynthesis	Cytoplasmic
_Agy99_M694154	CDS	contig0	4661909	4661091	819	272	-	Dihydropteroate synthase (EC 2.5.1.15)	Folate Biosynthesis	Cytoplasmic
_Agy99_M694155	CDS	contig0	4662538	4661930	609	202	-	GTP cyclohydrolase I (EC 3.5.4.16) type 1	Folate Biosynthesis, Molybdenum cofactor biosynthesis, Zinc regulated enzymes	Cytoplasmic
_Agy99_M694156	CDS	contig0	4664762	4662555	2208	735	-	Cell division protein FtsH (EC 3.4.24.-)	Bacterial Cell Division, Cell division-ribosomal stress proteins cluster	Cytoplasmic Membrane
_Agy99_M694164	CDS	contig0	4672136	4671603	534	177	-	Hypoxanthine-guanine phosphoribosyltransferase (EC 2.4.2.8)	Cell division-ribosomal stress proteins cluster, Purine conversions	Cytoplasmic
_Agy99_M694165	CDS	contig0	4673236	4672265	972	323	-	tRNA(Ile)-lysidine synthetase	Cell division-ribosomal stress proteins cluster, tRNA processing	Cytoplasmic Membrane
_Agy99_M694166	CDS	contig0	4674282	4673215	1068	355	-	hypothetical protein	- none -	Cytoplasmic Membrane
_Agy99_M694167	CDS	contig0	4675622	4674270	1353	450	-	D-alanyl-D-alanine carboxypeptidase (EC 3.4.16.4)	CBSS-84588.1.peg.1247, Metallocarboxypeptidases (EC 3.4.17.-), Murein Hydrolases, Peptidoglycan Biosynthesis	Unknown
_Agy99_M694168	CDS	contig0	4675796	4676284	489	162	+	Inorganic pyrophosphatase (EC 3.6.1.1)	Phosphate metabolism	Cytoplasmic
_Agy99_M694175	CDS	contig0	4682334	4684118	1785	594	+	PROBABLE CONSERVED TRANSMEMBRANE PROTEIN	- none -	Cytoplasmic Membrane
_Agy99_M694182	CDS	contig0	4691892	4690966	927	308	-	DNA polymerase III delta prime subunit (EC 2.7.7.7)	DNA-replication	Cytoplasmic
_Agy99_M694183	CDS	contig0	4691921	4692082	162	53	+	hypothetical protein	- none -	Unknown
_Agy99_M694184	CDS	contig0	4692327	4693916	1590	529	+	Adenylate cyclase (EC 4.6.1.1)	cAMP signaling in bacteria	Cytoplasmic Membrane (This protein may have multiple localization sites)
_Agy99_M694185	CDS	contig0	4696548	4693927	2622	873	-	DNA topoisomerase I (EC 5.99.1.2)	CBSS-272943.3.peg.1367, DNA topoisomerases, Type I, ATP-independent	Cytoplasmic
_Agy99_M694186	CDS	contig0	4697513	4696935	579	192	-	FIG00995018: hypothetical protein	- none -	Cytoplasmic Membrane
_Agy99_M694187	CDS	contig0	4697846	4697658	189	62	-	Cold shock protein CspA	Cold shock, CspA family of proteins	Cytoplasmic
_Agy99_M694199	CDS	contig0	4709123	4708353	771	256	-	probable oxidoreductase	- none -	Cytoplasmic
_Agy99_M694205	CDS	contig0	4717006	4716365	642	213	-	Protease	- none -	Unknown
_Agy99_M694206	CDS	contig0	4717316	4717807	492	163	+	FIG00820727: hypothetical protein	- none -	Cytoplasmic Membrane
_Agy99_M694207	CDS	contig0	4717808	4718773	966	321	+	Epoxide hydrolase (EC 3.3.2.9)	- none -	Cytoplasmic (This protein may have multiple localization sites)
_Agy99_M694208	CDS	contig0	4719968	4718766	1203	400	-	putative serine protease	- none -	Cytoplasmic Membrane
_Agy99_M694209	CDS	contig0	4720246	4719965	282	93	-	Hypothetical nudix hydrolase YeaB	Nudix proteins (nucleoside triphosphate hydrolases)	Cytoplasmic Membrane
_Agy99_M694210	CDS	contig0	4720725	4720243	483	160	-	Hypothetical nudix hydrolase YeaB	Nudix proteins (nucleoside triphosphate hydrolases)	Cytoplasmic Membrane
_Agy99_M694212	CDS	contig0	4722140	4721442	699	232	-	Endonuclease III (EC 4.2.99.18)	DNA Repair Base Excision	Cytoplasmic
_Agy99_M694214	CDS	contig0	4722763	4723437	675	224	+	cAMP-binding proteins - catabolite gene activator and regulatory subunit of cAMP-dependent protein kinases	CBSS-479431.5.peg.3955, cAMP signaling in bacteria	Cytoplasmic
_Agy99_M694215	CDS	contig0	4724240	4723434	807	268	-	FIG146518: Zn-dependent hydrolases, including glyoxylases	CBSS-479431.5.peg.3955	Cytoplasmic
_Agy99_M694216	CDS	contig0	4724701	4724246	456	151	-	FIG137598: hypothetical protein	CBSS-479431.5.peg.3955	Cytoplasmic
_Agy99_M694217	CDS	contig0	4724884	4724723	162	53	-	FIG011121: hypothetical protein	CBSS-479431.5.peg.3955	Unknown
_Agy99_M694218	CDS	contig0	4725027	4725983	957	318	+	Arsenical pump-driving ATPase (EC 3.6.3.16)	Arsenic resistance, Stress related cluster	Cytoplasmic
_Agy99_M694219	CDS	contig0	4725989	4727140	1152	383	+	Arsenical pump-driving ATPase (EC 3.6.3.16)	Arsenic resistance, Stress related cluster	Cytoplasmic Membrane
_Agy99_M694220	CDS	contig0	4727449	4727288	162	53	-	WhiB-type transcription regulator	WhiB and WhiB-type regulatory proteins	Unknown
_Agy99_M694221	CDS	contig0	4727999	4730410	2412	803	+	Multimodular transpeptidase-transglycosylase (EC 2.4.1.129) (EC 3.4.-.-)	Peptidoglycan Biosynthesis	Extracellular
_Agy99_M694222	CDS	contig0	4730722	4731501	780	259	+	putative secreted protein	- none -	Unknown
_Agy99_M694227	CDS	contig0	4734840	4734598	243	80	-	FIG00822896: hypothetical protein	- none -	Unknown
_Agy99_M694249	CDS	contig0	4754609	4753083	1527	508	-	Glycerol kinase (EC 2.7.1.30)	Glycerol and Glycerol-3-phosphate Uptake and Utilization, Glycerolipid and Glycerophospholipid Metabolism in Bacteria	Cytoplasmic
_Agy99_M694252	CDS	contig0	4756226	4756780	555	184	+	Methyltransferase (EC 2.1.1.-)	- none -	Cytoplasmic
_Agy99_M694259	CDS	contig0	4763152	4762505	648	215	-	FIG00820305: hypothetical protein	- none -	Unknown
_Agy99_M694264	CDS	contig0	4768058	4766922	1137	378	-	FIG00821722: hypothetical protein	- none -	Unknown
_Agy99_M694265	CDS	contig0	4769094	4768066	1029	342	-	Aspartate-semialdehyde dehydrogenase (EC 1.2.1.11)	Lysine Biosynthesis DAP Pathway, Lysine Biosynthesis DAP Pathway, GJO scratch, Threonine and Homoserine Biosynthesis	Cytoplasmic
_Agy99_M694266	CDS	contig0	4770391	4769126	1266	421	-	Aspartokinase (EC 2.7.2.4)	CBSS-216591.1.peg.168, Lysine Biosynthesis DAP Pathway, Lysine Biosynthesis DAP Pathway, GJO scratch, Threonine and Homoserine Biosynthesis	Cytoplasmic
_Agy99_M694271	CDS	contig0	4776991	4778691	1701	566	+	2-isopropylmalate synthase (EC 2.3.3.13)	Branched-Chain Amino Acid Biosynthesis, Leucine Biosynthesis	Cytoplasmic
_Agy99_M694274	CDS	contig0	4780736	4779747	990	329	-	DNA polymerase III epsilon subunit DnaQ (EC 2.7.7.7)	- none -	Cytoplasmic
_Agy99_M694275	CDS	contig0	4780969	4782123	1155	384	+	proposed amino acid ligase found clustered with an amidotransferase	- none -	Cytoplasmic
_Agy99_M694276	CDS	contig0	4782128	4782823	696	231	+	Putative amidotransferase similar to cobyric acid synthase	- none -	Cytoplasmic
_Agy99_M694277	CDS	contig0	4783450	4782839	612	203	-	Recombination protein RecR	DNA-replication, DNA processing cluster, DNA repair, bacterial RecFOR pathway	Cytoplasmic
_Agy99_M694279	CDS	contig0	4784118	4784765	648	215	+	probable secreted protein	- none -	Unknown
_Agy99_M694280	CDS	contig0	4785190	4784762	429	142	-	FIG00994252: hypothetical protein	- none -	Unknown
_Agy99_M694281	CDS	contig0	4785279	4786658	1380	459	+	FAD/FMN-containing dehydrogenases	- none -	Cytoplasmic
_Agy99_M694282	CDS	contig0	4787079	4787969	891	296	+	Cyclopropane-fatty-acyl-phospholipid synthase (EC 2.1.1.79)	- none -	Cytoplasmic
_Agy99_M694287	CDS	contig0	4792498	4791212	1287	428	-	Aspartate transaminase (EC 2.6.1.1)	- none -	Unknown
_Agy99_M694326	CDS	contig0	4825938	4824127	1812	603	-	Long-chain-fatty-acid--CoA ligase (EC 6.2.1.3)	Biotin biosynthesis, Biotin synthesis cluster, Fatty acid metabolism cluster	Cytoplasmic
_Agy99_M694348	CDS	contig0	4851224	4850766	459	152	-	tRNA-specific adenosine-34 deaminase (EC 3.5.4.-)	tRNA processing	Cytoplasmic
_Agy99_M694349	CDS	contig0	4851676	4851221	456	151	-	FIG00994171: hypothetical protein	- none -	Cytoplasmic
_Agy99_M694350	CDS	contig0	4851874	4852818	945	314	+	Arogenate dehydrogenase (EC 1.3.1.43)	Chorismate Synthesis, Phenylalanine and Tyrosine Branches from Chorismate, Ribosome post-transcriptional modification and chromosomal segregation cluster	Cytoplasmic
_Agy99_M694351	CDS	contig0	4853281	4852781	501	166	-	FIG00998044: hypothetical protein	- none -	Cytoplasmic
_Agy99_M694357	CDS	contig0	4857110	4857364	255	84	+	Cell division protein DivIC (FtsB), stabilizes FtsL against RasP cleavage	Bacterial Cell Division, Bacterial Cytoskeleton, Cell division-ribosomal stress proteins cluster, Possible new toxin-antitoxin system including DivIC, Stationary phase repair cluster	Cytoplasmic Membrane
_Agy99_M694393	CDS	contig0	4889836	4891941	2106	701	+	Beta-lactamase	Beta-lactamase	Cytoplasmic
_Agy99_M694397	CDS	contig0	4895392	4895664	273	90	+	Chorismate mutase I (EC 5.4.99.5)	Chorismate Synthesis, Phenylalanine and Tyrosine Branches from Chorismate	Cytoplasmic
_Agy99_M694401	CDS	contig0	4897917	4898072	156	51	+	Antigen 85-B precursor (85B) (Extracellular alpha-antigen) (Antigen 85 complex B) (Ag85B) (Mycolyl transferase 85B) (EC 2.3.1.-)	- none -	Extracellular
_Agy99_M694402	CDS	contig0	4898115	4899779	1665	554	+	Glucose-6-phosphate isomerase (EC 5.3.1.9)	Glycolysis and Gluconeogenesis	Cytoplasmic
_Agy99_M694421	CDS	contig0	4919572	4917308	2265	754	-	ATP-dependent DNA ligase (EC 6.5.1.1) clustered with Ku protein, LigD	Bacillus subtilis scratch - gjo, DNA Repair Base Excision, DNA ligases, Nonhomologous End-Joining in Bacteria	Cytoplasmic
_Agy99_M694424	CDS	contig0	4921675	4922778	1104	367	+	Phosphate ABC transporter, periplasmic phosphate-binding protein PstS (TC 3.A.1.7.1)"	High affinity phosphate transporter and control of PHO regulon, PhoR-PhoB two-component regulatory system, Phosphate metabolism	Unknown
_Agy99_M694427	CDS	contig0	4926103	4925201	903	300	-	Phosphate transport system permease protein PstA (TC 3.A.1.7.1)	High affinity phosphate transporter and control of PHO regulon, Phosphate metabolism	Cytoplasmic Membrane
_Agy99_M694428	CDS	contig0	4927074	4926100	975	324	-	Phosphate transport system permease protein PstC (TC 3.A.1.7.1)	High affinity phosphate transporter and control of PHO regulon, Phosphate metabolism	Cytoplasmic Membrane
_Agy99_M694432	CDS	contig0	4930255	4930437	183	60	+	FIG00820002: hypothetical protein	- none -	Unknown
_Agy99_M694462	CDS	contig0	4966603	4967022	420	139	+	Bis(5'-nucleosyl)-tetraphosphatase (asymmetrical) (EC 3.6.1.17)	CBSS-176299.4.peg.1996A, pyrimidine conversions	Cytoplasmic
_Agy99_M694468	CDS	contig0	4971944	4973299	1356	451	+	Glycolate oxidase, subunit GlcD	- none -	Cytoplasmic
_Agy99_M694474	CDS	contig0	4979783	4978641	1143	380	-	Acyltransferase	- none -	Cytoplasmic Membrane
_Agy99_M694477	CDS	contig0	4982341	4985748	3408	1135	+	Superfamily I DNA and RNA helicases and helicase subunits	- none -	Cytoplasmic
_Agy99_M694482	CDS	contig0	4989172	4989876	705	234	+	Possible membrane protein	- none -	Cytoplasmic Membrane
_Agy99_M694483	CDS	contig0	4990076	4993792	3717	1238	+	Dihydrolipoamide succinyltransferase component (E2) of 2-oxoglutarate dehydrogenase complex (EC 2.3.1.61) / 2-oxoglutarate dehydrogenase E1 component (EC 1.2.4.2)	Dehydrogenase complexes, Dehydrogenase complexes, TCA Cycle, TCA Cycle	Cytoplasmic
_Agy99_M694484	CDS	contig0	4993949	4994782	834	277	+	Short-chain type dehydrogenase/reductase	- none -	Cytoplasmic
_Agy99_M694496	CDS	contig0	5005598	5004636	963	320	-	Glycerol-3-phosphate ABC transporter, ATP-binding protein UgpC (TC 3.A.1.1.3)"	Glycerol and Glycerol-3-phosphate Uptake and Utilization	Cytoplasmic Membrane
_Agy99_M694497	CDS	contig0	5006346	5005603	744	247	-	Inositol transport system permease protein	- none -	Cytoplasmic Membrane
_Agy99_M694498	CDS	contig0	5007380	5006343	1038	345	-	Maltose/maltodextrin ABC transporter, permease protein MalF	Maltose and Maltodextrin Utilization	Cytoplasmic Membrane
_Agy99_M694502	CDS	contig0	5009714	5010877	1164	387	+	Mrp protein homolog	- none -	Cytoplasmic
_Agy99_M694503	CDS	contig0	5011285	5010893	393	130	-	Twin-arginine translocation protein TatB	Twin-arginine translocation system	Cytoplasmic Membrane
_Agy99_M694504	CDS	contig0	5012664	5011285	1380	459	-	serine protease	- none -	Unknown
_Agy99_M694505	CDS	contig0	5013216	5012971	246	81	-	FIG00820548: hypothetical protein	- none -	Unknown
_Agy99_M694506	CDS	contig0	5014216	5013521	696	231	-	RNA polymerase sigma-70 factor, ECF subfamily	- none -	Cytoplasmic
_Agy99_M694507	CDS	contig0	5014571	5015185	615	204	+	O-methyltransferase	- none -	Cytoplasmic
_Agy99_M694516	CDS	contig0	5023064	5021850	1215	404	-	Glucose-1-phosphate adenylyltransferase (EC 2.7.7.27)	Glycogen metabolism	Unknown
_Agy99_M694517	CDS	contig0	5023391	5023870	480	159	+	Predicted glycogen synthase, ADP-glucose transglucosylase (EC 2.4.1.21), Actinobacterial type	Glycogen metabolism	Unknown
_Agy99_M694524	CDS	contig0	5034337	5033771	567	188	-	FIG00821074: hypothetical protein	- none -	Unknown
_Agy99_M694526	CDS	contig0	5035933	5036727	795	264	+	Acyl-ACP thioesterase	- none -	Cytoplasmic
_Agy99_M694527	CDS	contig0	5037035	5038321	1287	428	+	Isocitrate lyase (EC 4.1.3.1) / Methylisocitrate lyase (EC 4.1.3.30)	Glyoxylate bypass, Glyoxylate bypass cluster, Methylcitrate cycle, Propionate-CoA to Succinate Module, Serine-glyoxylate cycle	Cytoplasmic
_Agy99_M694528	CDS	contig0	5038485	5039351	867	288	+	3-hydroxybutyryl-CoA dehydrogenase (EC 1.1.1.157); 3-hydroxyacyl-CoA dehydrogenase (EC 1.1.1.35)	Acetyl-CoA fermentation to Butyrate, Acetyl-CoA fermentation to Butyrate, Butanol Biosynthesis, Butyrate metabolism cluster, Fatty acid metabolism cluster, Isoleucine degradation, Polyhydroxybutyrate metabolism, Polyhydroxybutyrate metabolism, Valine degradation	Cytoplasmic
_Agy99_M694530	CDS	contig0	5041409	5040579	831	276	-	Mycolic acid synthase (PcaA/UmaA2) (Cyclopropane Synthase)	- none -	Cytoplasmic
_Agy99_M694531	CDS	contig0	5042234	5041599	636	211	-	Transcriptional regulator, TetR family	- none -	Cytoplasmic
_Agy99_M694533	CDS	contig0	5043969	5044280	312	103	+	Transcriptional regulator, XRE family	- none -	Cytoplasmic
_Agy99_M694535	CDS	contig0	5044620	5045240	621	206	+	Iron-regulated heparin binding hemagglutinin HbhA (Adhesin)	- none -	Cell Wall
_Agy99_M694536	CDS	contig0	5045453	5045680	228	75	+	FIG00820770: hypothetical membrane protein	- none -	Cytoplasmic Membrane
_Agy99_M694538	CDS	contig0	5046167	5046847	681	226	+	Deoxyribose-phosphate aldolase (EC 4.1.2.4)	Deoxyribose and Deoxynucleoside Catabolism	Cytoplasmic
_Agy99_M694540	CDS	contig0	5048751	5047909	843	280	-	Carbon-nitrogen hydrolase	- none -	Unknown
_Agy99_M694545	CDS	contig0	5052258	5053529	1272	423	+	Possible lipoprotein LprQ	- none -	Unknown
_Agy99_M694548	CDS	contig0	5055812	5057155	1344	447	+	Glycosyltransferase MshA involved in mycothiol biosynthesis (EC 2.4.1.-)	Glutathione analogs: mycothiol	Cytoplasmic
_Agy99_M694549	CDS	contig0	5057152	5057703	552	183	+	Uncharacterized protein Rv0487/MT0505 clustered with mycothiol biosynthesis gene	Glutathione analogs: mycothiol	Cytoplasmic
_Agy99_M694550	CDS	contig0	5057717	5058472	756	251	+	Phosphoglycerate mutase (EC 5.4.2.1)	Glycolysis and Gluconeogenesis, Phosphoglycerate mutase protein family	Unknown
_Agy99_M694551	CDS	contig0	5058614	5059834	1221	406	+	Phosphate regulon sensor protein PhoR (SphS) (EC 2.7.13.3); Sensor-like histidine kinase senX3 (EC 2.7.13.3)	High affinity phosphate transporter and control of PHO regulon, PhoR-PhoB two-component regulatory system, Phosphate metabolism	Cytoplasmic Membrane
_Agy99_M694552	CDS	contig0	5059893	5060567	675	224	+	Phosphate regulon transcriptional regulatory protein PhoB (SphR); Sensory transduction protein regX3	High affinity phosphate transporter and control of PHO regulon, PhoR-PhoB two-component regulatory system, Phosphate metabolism	Cytoplasmic
_Agy99_M694558	CDS	contig0	5065404	5064610	795	264	-	FIG00820527: hypothetical protein	- none -	Cytoplasmic
_Agy99_M694559	CDS	contig0	5065550	5066578	1029	342	+	Exopolyphosphatase (EC 3.6.1.11)	Phosphate metabolism, Polyphosphate	Cytoplasmic
_Agy99_M694561	CDS	contig0	5067656	5068498	843	280	+	AP endonuclease, family protein 2	- none -	Cytoplasmic
_Agy99_M694563	CDS	contig0	5069370	5070254	885	294	+	Pyrroline-5-carboxylate reductase (EC 1.5.1.2)	A Hypothetical Protein Related to Proline Metabolism, Proline Synthesis	Cytoplasmic
_Agy99_M694564	CDS	contig0	5070519	5070653	135	44	+	DNA binding domain protein, excisionase family	- none -	Unknown
_Agy99_M694565	CDS	contig0	5070972	5072105	1134	377	+	UDP-glucose 4-epimerase (EC 5.1.3.2)	Lactose and Galactose Uptake and Utilization, Rhamnose containing glycans	Cytoplasmic
_Agy99_M694566	CDS	contig0	5072222	5073178	957	318	+	Phospholipid/glycerol acyltransferase	- none -	Cytoplasmic Membrane
_Agy99_M694568	CDS	contig0	5074603	5074166	438	145	-	(3R)-hydroxyacyl-ACP dehydratase subunit HadA	- none -	Cytoplasmic
_Agy99_M694569	CDS	contig0	5075622	5074711	912	303	-	Phosphoserine phosphatase (EC 3.1.3.3)	CBSS-336982.3.peg.3874, Glycine and Serine Utilization, Serine Biosynthesis	Cytoplasmic
_Agy99_M694593	CDS	contig0	5097987	5098187	201	66	+	FIG00822170: hypothetical protein	- none -	Cytoplasmic
_Agy99_M694594	CDS	contig0	5098297	5099718	1422	473	+	Glutamyl-tRNA reductase (EC 1.2.1.70)	Heme and Siroheme Biosynthesis	Cytoplasmic
_Agy99_M694595	CDS	contig0	5099732	5100676	945	314	+	Porphobilinogen deaminase (EC 2.5.1.61)	Heme and Siroheme Biosynthesis	Cytoplasmic
_Agy99_M694596	CDS	contig0	5100773	5102374	1602	533	+	Uroporphyrinogen-III methyltransferase (EC 2.1.1.107) / Uroporphyrinogen-III synthase (EC 4.2.1.75)	Coenzyme B12 biosynthesis, Heme and Siroheme Biosynthesis, Heme and Siroheme Biosynthesis	Cytoplasmic
_Agy99_M694597	CDS	contig0	5102510	5103397	888	295	+	Porphobilinogen synthase (EC 4.2.1.24)	Heme and Siroheme Biosynthesis, Zinc regulated enzymes	Cytoplasmic
_Agy99_M694624	CDS	contig0	5127884	5126982	903	300	-	Exopolyphosphatase (EC 3.6.1.11)	Phosphate metabolism, Polyphosphate	Cytoplasmic
_Agy99_M694625	CDS	contig0	5128436	5127945	492	163	-	FIG004853: possible toxin to DivIC	Possible new toxin-antitoxin system including DivIC	Cytoplasmic
_Agy99_M694626	CDS	contig0	5128899	5128429	471	156	-	Cell division protein DivIC (FtsB), stabilizes FtsL against RasP cleavage	Bacterial Cell Division, Bacterial Cytoskeleton, Cell division-ribosomal stress proteins cluster, Possible new toxin-antitoxin system including DivIC, Stationary phase repair cluster	Unknown
_Agy99_M694627	CDS	contig0	5130450	5129164	1287	428	-	Enolase (EC 4.2.1.11)	Glycolysis and Gluconeogenesis, Serine-glyoxylate cycle	Cytoplasmic
_Agy99_M694630	CDS	contig0	5136382	5132714	3669	1222	-	Transcription-repair coupling factor	Cell division-ribosomal stress proteins cluster, DNA-replication, Transcription factors bacterial, Transcription repair cluster	Cytoplasmic
_Agy99_M694631	CDS	contig0	5137096	5136449	648	215	-	Transcriptional regulator, TetR family	- none -	Cytoplasmic
_Agy99_M694633	CDS	contig0	5137597	5138997	1401	466	+	N-acetylglucosamine-1-phosphate uridyltransferase (EC 2.7.7.23) / Glucosamine-1-phosphate N-acetyltransferase (EC 2.3.1.157)	Peptidoglycan Biosynthesis, Peptidoglycan Biosynthesis, Transcription repair cluster, Transcription repair cluster, UDP-N-acetylmuramate from Fructose-6-phosphate Biosynthesis, UDP-N-acetylmuramate from Fructose-6-phosphate Biosynthesis	Cytoplasmic
_Agy99_M694634	CDS	contig0	5139110	5140090	981	326	+	Ribose-phosphate pyrophosphokinase (EC 2.7.6.1)	De Novo Purine Biosynthesis, Pentose phosphate pathway, Transcription repair cluster	Cytoplasmic
_Agy99_M694639	CDS	contig0	5143697	5144242	546	181	+	LSU ribosomal protein L25p	Ribosome LSU bacterial, Transcription repair cluster	Cytoplasmic
_Agy99_M694640	CDS	contig0	5144255	5144830	576	191	+	Peptidyl-tRNA hydrolase (EC 3.1.1.29)	Cell division-ribosomal stress proteins cluster, Sporulation-associated proteins with broader functions, Transcription repair cluster, Translation termination factors bacterial	Cytoplasmic
_Agy99_M694643	CDS	contig0	5149247	5147613	1635	544	-	Long-chain-fatty-acid--CoA ligase (EC 6.2.1.3)	Biotin biosynthesis, Biotin synthesis cluster, Fatty acid metabolism cluster	Cytoplasmic Membrane
_Agy99_M694644	CDS	contig0	5150542	5149613	930	309	-	4-diphosphocytidyl-2-C-methyl-D-erythritol kinase (EC 2.7.1.148)	Isoprenoid Biosynthesis, Nonmevalonate Branch of Isoprenoid Biosynthesis	Unknown
_Agy99_M694645	CDS	contig0	5151458	5150634	825	274	-	Dimethyladenosine transferase (EC 2.1.1.-)	- none -	Cytoplasmic
_Agy99_M694646	CDS	contig0	5152651	5151563	1089	362	-	Cell wall-binding protein	- none -	Unknown
_Agy99_M694648	CDS	contig0	5153709	5152861	849	282	-	Putative deoxyribonuclease YcfH	YcfH	Cytoplasmic
_Agy99_M694649	CDS	contig0	5153731	5155299	1569	522	+	Methionyl-tRNA synthetase (EC 6.1.1.10)	tRNA aminoacylation, Met	Cytoplasmic
_Agy99_M694655	CDS	contig0	5160650	5161882	1233	410	+	Para-aminobenzoate synthase, aminase component (EC 2.6.1.85)"	Chorismate: Intermediate for synthesis of Tryptophan, PAPA antibiotics, PABA, 3-hydroxyanthranilate and more., Folate Biosynthesis, Tryptophan synthesis	Cytoplasmic
_Agy99_M694658	CDS	contig0	5164197	5163343	855	284	-	rRNA small subunit methyltransferase I	16S rRNA modification within P site of ribosome, CBSS-160492.1.peg.550, Heat shock dnaK gene cluster extended	Cytoplasmic
_Agy99_M694659	CDS	contig0	5164196	5165779	1584	527	+	CONSERVED MEMBRANE PROTEIN	- none -	Cytoplasmic Membrane
_Agy99_M694661	CDS	contig0	5167001	5167660	660	219	+	Alkylated DNA repair protein AlkB	DNA repair, bacterial	Cytoplasmic
_Agy99_M694664	CDS	contig0	5170108	5169116	993	330	-	cyclic nucleotide-binding protein	- none -	Cytoplasmic
_Agy99_M694689	CDS	contig0	5196416	5195805	612	203	-	Ribosomal-protein-S5p-alanine acetyltransferase	Ribosomal protein S5p acylation	Cytoplasmic
_Agy99_M694690	CDS	contig0	5197725	5196481	1245	414	-	Molybdopterin biosynthesis protein MoeA	Molybdenum cofactor biosynthesis	Cytoplasmic
_Agy99_M694691	CDS	contig0	5198655	5197822	834	277	-	UTP--glucose-1-phosphate uridylyltransferase (EC 2.7.7.9)	Ribosome post-transcriptional modification and chromosomal segregation cluster	Cytoplasmic
_Agy99_M694692	CDS	contig0	5198817	5199410	594	197	+	5-formyltetrahydrofolate cyclo-ligase (EC 6.3.3.2)	5-FCL-like protein, Folate Biosynthesis, One-carbon metabolism by tetrahydropterines, Serine-glyoxylate cycle	Cytoplasmic
_Agy99_M694696	CDS	contig0	5201658	5201113	546	181	-	Molybdenum cofactor biosynthesis protein MoaB	Molybdenum cofactor biosynthesis	Cytoplasmic
_Agy99_M694697	CDS	contig0	5202749	5201655	1095	364	-	Heat shock protein HtrA	- none -	Unknown
_Agy99_M694698	CDS	contig0	5204730	5203195	1536	511	-	Osmosensitive K+ channel histidine kinase KdpD (EC 2.7.3.-)	Potassium homeostasis	Cytoplasmic Membrane
_Agy99_M694699	CDS	contig0	5205422	5204730	693	230	-	Two-component response regulator	- none -	Cytoplasmic
_Agy99_M694700	CDS	contig0	5205847	5205695	153	50	-	LSU ribosomal protein L32p	Ribosome LSU bacterial	Cytoplasmic
_Agy99_M694707	CDS	contig0	5215181	5215639	459	152	+	FIG00821093: hypothetical protein	- none -	Cytoplasmic Membrane
_Agy99_M694710	CDS	contig0	5220651	5219128	1524	507	-	IMP cyclohydrolase (EC 3.5.4.10) / Phosphoribosylaminoimidazolecarboxamide formyltransferase (EC 2.1.2.3)	5-FCL-like protein, A hypothetical coupled to de Novo Purine Biosynthesis, A hypothetical coupled to de Novo Purine Biosynthesis, De Novo Purine Biosynthesis, De Novo Purine Biosynthesis	Cytoplasmic
_Agy99_M694711	CDS	contig0	5220908	5220696	213	70	-	Phosphoribosylglycinamide formyltransferase (EC 2.1.2.2)	5-FCL-like protein, A hypothetical coupled to de Novo Purine Biosynthesis, De Novo Purine Biosynthesis	Unknown
_Agy99_M694713	CDS	contig0	5222787	5221396	1392	463	-	FIG021574: Possible membrane protein related to de Novo purine biosynthesis	A hypothetical coupled to de Novo Purine Biosynthesis	Cytoplasmic Membrane
_Agy99_M694716	CDS	contig0	5223978	5224466	489	162	+	Hydride transferase 1 (Fragment)	- none -	Unknown
_Agy99_M694717	CDS	contig0	5224482	5224811	330	109	+	Hydride transferase 1 (Fragment)	- none -	Unknown
_Agy99_M694721	CDS	contig0	5228780	5227878	903	300	-	Succinyl-CoA ligase [ADP-forming] alpha chain (EC 6.2.1.5)	Serine-glyoxylate cycle, TCA Cycle	Unknown
_Agy99_M694722	CDS	contig0	5229959	5228796	1164	387	-	Succinyl-CoA ligase [ADP-forming] beta chain (EC 6.2.1.5)	Serine-glyoxylate cycle, TCA Cycle	Cytoplasmic
_Agy99_M694723	CDS	contig0	5230235	5231293	1059	352	+	Phage peptidoglycan binding endopeptidase	- none -	Extracellular
_Agy99_M694725	CDS	contig0	5234278	5231960	2319	772	-	ATP-dependent DNA helicase UvrD/PcrA	DNA repair, bacterial UvrD and related helicases	Cytoplasmic
_Agy99_M694735	CDS	contig0	5243255	5241831	1425	474	-	NAD(P) transhydrogenase subunit beta (EC 1.6.1.2)	Phosphate metabolism	Cytoplasmic Membrane
_Agy99_M694740	CDS	contig0	5246495	5246995	501	166	+	Butyryl-CoA dehydrogenase (EC 1.3.99.2)	5-FCL-like protein, Acetyl-CoA fermentation to Butyrate, Anaerobic respiratory reductases, Butanol Biosynthesis, Isoleucine degradation, Valine degradation	Cytoplasmic
_Agy99_M694769	CDS	contig0	5280226	5280110	117	38	-	FIG00829840: hypothetical protein	- none -	Unknown
_Agy99_M694805	CDS	contig0	5307597	5308535	939	312	+	Antigen 85-C precursor (85C) (Antigen 85 complex C) (Ag85C) (Mycolyl transferase 85C) (EC 2.3.1.-)	- none -	Extracellular
_Agy99_M694851	CDS	contig0	5356666	5356929	264	87	+	SSU ribosomal protein S18p @ SSU ribosomal protein S18p, zinc-independent	Ribosome SSU bacterial, Ribosome SSU bacterial	Cytoplasmic
_Agy99_M694875	CDS	contig0	5389328	5387727	1602	533	-	Putative membrane protein	- none -	Cytoplasmic Membrane
_Agy99_M694927	CDS	contig0	5433752	5433006	747	248	-	Glycine dehydrogenase [decarboxylating] (glycine cleavage system P protein) (EC 1.4.4.2)	Glycine and Serine Utilization, Glycine cleavage system	Cytoplasmic
_Agy99_M694928	CDS	contig0	5435797	5433800	1998	665	-	Glycine dehydrogenase [decarboxylating] (glycine cleavage system P protein) (EC 1.4.4.2)	Glycine and Serine Utilization, Glycine cleavage system	Cytoplasmic
_Agy99_M694996	CDS	contig0	5500244	5500684	441	146	+	Possible membrane protein	- none -	Cytoplasmic Membrane
_Agy99_M694997	CDS	contig0	5500850	5502175	1326	441	+	Oxidoreductase, FAD-binding protein	- none -	Cytoplasmic
_Agy99_M694998	CDS	contig0	5502209	5502940	732	243	+	3-oxoacyl-[acyl-carrier protein] reductase paralog (EC 1.1.1.100)	- none -	Cytoplasmic
_Agy99_M694999	CDS	contig0	5502943	5504907	1965	654	+	putative membrane protein	- none -	Cytoplasmic Membrane
_Agy99_M695000	CDS	contig0	5504958	5508179	3222	1073	+	INTEGRAL MEMBRANE INDOLYLACETYLINOSITOL ARABINOSYLTRANSFERASE EMBC (ARABINOSYLINDOLYLACETYLINOSITOL SYNTHASE)	- none -	Cytoplasmic Membrane
_Agy99_M695001	CDS	contig0	5508389	5511730	3342	1113	+	Probable arabinosyltransferase A (EC 2.4.2.-)	- none -	Cytoplasmic Membrane
_Agy99_M695002	CDS	contig0	5511727	5514954	3228	1075	+	INTEGRAL MEMBRANE INDOLYLACETYLINOSITOL ARABINOSYLTRANSFERASE EMBC (ARABINOSYLINDOLYLACETYLINOSITOL SYNTHASE)	- none -	Cytoplasmic Membrane
_Agy99_M695011	CDS	contig0	5525538	5523988	1551	516	-	Propionyl-CoA carboxylase beta chain (EC 6.4.1.3)	Mycobacterium virulence operon involved in fatty acids biosynthesis, Serine-glyoxylate cycle	Cytoplasmic
_Agy99_M695012	CDS	contig0	5530847	5525568	5280	1759	-	Probable polyketide synthase, similar to many. e.g. gp|_Agy99_M63676|SERERYAA_1 S.erythraea first ORF of eryA gene, involved in complex polyketide formation in erythromycin biosynthesis."	- none -	Cytoplasmic Membrane
_Agy99_M695013	CDS	contig0	5532831	5530942	1890	629	-	Long-chain-fatty-acid--CoA ligase (EC 6.2.1.3)	Biotin biosynthesis, Biotin synthesis cluster, Fatty acid metabolism cluster	Cytoplasmic
_Agy99_M695015	CDS	contig0	5534089	5533148	942	313	-	hypothetical protein Rv3802c	- none -	Unknown
_Agy99_M695018	CDS	contig0	5538900	5536909	1992	663	-	hypothetical protein Rv3805c	- none -	Cytoplasmic Membrane
_Agy99_M695019	CDS	contig0	5539783	5538875	909	302	-	POSSIBLE CONSERVED INTEGRAL MEMBRANE PROTEIN	- none -	Cytoplasmic Membrane
_Agy99_M695020	CDS	contig0	5540325	5539780	546	181	-	FIG008913: Membrane-associated phospholipid phosphatase	- none -	Cytoplasmic Membrane
_Agy99_M695021	CDS	contig0	5542156	5540318	1839	612	-	Galactofuranosyl transferase (EC 2.-.-.-)	- none -	Cytoplasmic
_Agy99_M695022	CDS	contig0	5543421	5542213	1209	402	-	UDP-galactopyranose mutase (EC 5.4.99.9)	- none -	Cytoplasmic
_Agy99_M695025	CDS	contig0	5547206	5546478	729	242	-	Cof family hydrolase	- none -	Cytoplasmic
_Agy99_M695026	CDS	contig0	5548066	5547302	765	254	-	1-acyl-sn-glycerol-3-phosphate acyltransferase (EC 2.3.1.51)	Glycerolipid and Glycerophospholipid Metabolism in Bacteria, Ribosome post-transcriptional modification and chromosomal segregation cluster	Cytoplasmic
_Agy99_M695036	CDS	contig0	5556472	5555213	1260	419	-	Seryl-tRNA synthetase (EC 6.1.1.11)	Glycine and Serine Utilization, tRNA aminoacylation, Ser	Cytoplasmic
_Agy99_M695037	CDS	contig0	5556631	5558007	1377	458	+	PROBABLE CONSERVED MEMBRANE PROTEIN	- none -	Unknown
_Agy99_M695038	CDS	contig0	5558012	5558362	351	116	+	FIG00820873: hypothetical protein	- none -	Cytoplasmic
_Agy99_M695040	CDS	contig0	5559313	5558642	672	223	-	putative phosphoglycerate mutase	- none -	Unknown
_Agy99_M695041	CDS	contig0	5560278	5559325	954	317	-	Prephenate dehydratase (EC 4.2.1.51)	Chorismate Synthesis, Phenylalanine and Tyrosine Branches from Chorismate	Cytoplasmic
_Agy99_M695045	CDS	contig0	5564068	5563223	846	281	-	Glycerophosphoryl diester phosphodiesterase (EC 3.1.4.46)	CBSS-176299.4.peg.1996A, Glycerol and Glycerol-3-phosphate Uptake and Utilization	Cytoplasmic
_Agy99_M695048	CDS	contig0	5566887	5567291	405	134	+	FIG017534: hypothetical protein	Mycobacterium virulence operon involved in an unknown function with Superoxide dismutase	Cytoplasmic Membrane
_Agy99_M695050	CDS	contig0	5568696	5569109	414	137	+	ESX-1 secreted protein regulator EspR	- none -	Cytoplasmic
_Agy99_M695051	CDS	contig0	5569234	5569890	657	218	+	FIG022958: hypothetical protein	- none -	Cytoplasmic
_Agy99_M695054	CDS	contig0	5570822	5571310	489	162	+	Ribonuclease E inhibitor RraA	RNA processing and degradation, bacterial	Unknown
_Agy99_M695055	CDS	contig0	5572787	5571318	1470	489	-	monooxygenase, flavin-binding family	- none -	Cytoplasmic
_Agy99_M695056	CDS	contig0	5572860	5573510	651	216	+	Transcriptional repressor EthR, TetR family	- none -	Cytoplasmic
_Agy99_M695064	CDS	contig0	5581409	5579943	1467	488	-	Glutamate synthase [NADPH] small chain (EC 1.4.1.13)	Ammonia assimilation, Glutamine, Glutamate, Aspartate and Asparagine Biosynthesis	Cytoplasmic
_Agy99_M695065	CDS	contig0	5585922	5581402	4521	1506	-	Glutamate synthase [NADPH] large chain (EC 1.4.1.13)	Ammonia assimilation, Glutamine, Glutamate, Aspartate and Asparagine Biosynthesis	Cytoplasmic Membrane
_Agy99_M695095	CDS	contig0	5613039	5611594	1446	481	-	tRNA nucleotidyltransferase (EC 2.7.7.21) (EC 2.7.7.25)	tRNA nucleotidyltransferase	Cytoplasmic
_Agy99_M695096	CDS	contig0	5613385	5613951	567	188	+	MutT/nudix family protein	- none -	Cytoplasmic Membrane
_Agy99_M695097	CDS	contig0	5613978	5616329	2352	783	+	Possible membrane protein	- none -	Unknown
_Agy99_M695098	CDS	contig0	5616527	5619988	3462	1153	+	Proposed peptidoglycan lipid II flippase MurJ	Peptidoglycan lipid II flippase	Cytoplasmic Membrane
_Agy99_M695101	CDS	contig0	5621552	5622550	999	332	+	Thioredoxin reductase (EC 1.8.1.9)	Thioredoxin-disulfide reductase, pyrimidine conversions	Cytoplasmic
_Agy99_M695102	CDS	contig0	5622547	5622900	354	117	+	Thioredoxin	- none -	Cytoplasmic
_Agy99_M695103	CDS	contig0	5623032	5624252	1221	406	+	N-acetylmuramoyl-L-alanine amidase (EC 3.5.1.28)	Murein Hydrolases, Recycling of Peptidoglycan Amino Acids, Zinc regulated enzymes	Cell Wall (This protein may have multiple localization sites)
_Agy99_M695104	CDS	contig0	5625023	5624292	732	243	-	FIG007808: hypothetical protein	- none -	Cytoplasmic
_Agy99_M695106	CDS	contig0	5626478	5625495	984	327	-	Chromosome (plasmid) partitioning protein ParB / Stage 0 sporulation protein J	Bacterial Cytoskeleton, Bacterial Cytoskeleton, RNA modification and chromosome partitioning cluster	Cytoplasmic
_Agy99_M695107	CDS	contig0	5627587	5626475	1113	370	-	Chromosome (plasmid) partitioning protein ParA / Sporulation initiation inhibitor protein Soj	Bacterial Cell Division, Bacterial Cytoskeleton, Bacterial Cytoskeleton, RNA modification and chromosome partitioning cluster, Ribosome post-transcriptional modification and chromosomal segregation cluster	Cytoplasmic Membrane
_Agy99_M695108	CDS	contig0	5628130	5627780	351	116	-	rRNA small subunit 7-methylguanosine (m7G) methyltransferase GidB	RNA methylation, RNA modification and chromosome partitioning cluster	Cytoplasmic
_Agy99_M695109	CDS	contig0	5628993	5628445	549	182	-	RNA-binding protein Jag	Mycobacterium virulence operon involved in an unknown function with a Jag Protein and YidC and YidD	Cytoplasmic
_Agy99_M695110	CDS	contig0	5630222	5629107	1116	371	-	Inner membrane protein translocase component YidC, long form	CTP synthase (EC 6.3.4.2) cluster, Mycobacterium virulence operon involved in an unknown function with a Jag Protein and YidC and YidD	Cytoplasmic Membrane
_ATCC12478_M390979	CDS	contig18	44302	43928	375	124	-	Methionine ABC transporter ATP-binding protein	Methionine Biosynthesis, Methionine Degradation	Cytoplasmic Membrane
_ATCC12478_M390988	CDS	contig18	51268	51053	216	71	-	Sulfate and thiosulfate binding protein CysP	Cysteine Biosynthesis, Inorganic Sulfur Assimilation	Unknown
_ATCC12478_M391345	CDS	contig0	4569	4994	426	141	+	Zn-ribbon-containing, possibly RNA-binding protein and truncated derivatives	DNA replication cluster 1	Unknown
_ATCC12478_M391352	CDS	contig0	14956	15642	687	228	+	FIG187021: hypothetical protein	DNA replication cluster 1	Cytoplasmic Membrane
_ATCC12478_M391369	CDS	contig0	30196	29729	468	155	-	FIG00818182: hypothetical protein	- none -	Cytoplasmic Membrane
_ATCC12478_M391413	CDS	contig0	72572	74383	1812	603	+	Replicative DNA helicase (EC 3.6.1.-) @ intein-containing	DNA-replication, Inteins	Cytoplasmic
_ATCC12478_M391496	CDS	contig0	161515	161390	126	41	-	Serine/threonine protein kinase (EC 2.7.11.1)	- none -	Cytoplasmic
_ATCC12478_M391851	CDS	contig0	558088	558459	372	123	+	HspR, transcriptional repressor of DnaK operon	Heat shock dnaK gene cluster extended, Protein chaperones	Cytoplasmic
_ATCC12478_M391908	CDS	contig0	620299	620102	198	65	-	NADH dehydrogenase (EC 1.6.99.3)	PPE gene cluster in Mycobacteria, Respiratory dehydrogenases 1, Riboflavin synthesis cluster	Unknown
_ATCC12478_M392375	CDS	contig0	1092031	1092144	114	37	+	LSU ribosomal protein L36p	Ribosome LSU bacterial	Cytoplasmic
_ATCC12478_M392521	CDS	contig0	1258830	1258243	588	195	-	FIG00824105: hypothetical protein	- none -	Cytoplasmic
_ATCC12478_M392546	CDS	contig0	1286151	1284853	1299	432	-	FIG026501: hypothetical protein	- none -	Cytoplasmic
_ATCC12478_M392631	CDS	contig0	1374033	1374455	423	140	+	FIG00820038: hypothetical protein	- none -	Unknown
_ATCC12478_M392894	CDS	contig0	1666176	1666322	147	48	+	hypothetical protein	- none -	Unknown
_ATCC12478_M393391	CDS	contig0	2214443	2214595	153	50	+	Multimeric flavodoxin WrbA	- none -	Unknown
_ATCC12478_M393459	CDS	contig0	2283688	2283503	186	61	-	FIG00820633: hypothetical protein	- none -	Cytoplasmic
_ATCC12478_M393799	CDS	contig0	2629575	2632094	2520	839	+	Iron-sulfur cluster assembly protein SufB @ intein-containing	Inteins, Iron-sulfur cluster assembly	Cytoplasmic
_ATCC12478_M393815	CDS	contig0	2646651	2646857	207	68	+	POSSIBLE TRANSCRIPTIONAL REGULATORY PROTEIN	- none -	Unknown
_ATCC12478_M394366	CDS	contig0	3267233	3268498	1266	421	+	N-terminal domain of CinA protein, COG1058 / C-terminal domain of CinA type S	NAD and NADP cofactor biosynthesis global, NAD and NADP cofactor biosynthesis global, Riboflavin synthesis cluster	Cytoplasmic
_ATCC12478_M394622	CDS	contig0	3559759	3559983	225	74	+	FIG00821060: hypothetical protein	- none -	Unknown
_ATCC12478_M394640	CDS	contig0	3578630	3578430	201	66	-	two component response transcriptional regulatory protein prra	- none -	Cytoplasmic
_ATCC12478_M394694	CDS	contig0	3635661	3635272	390	129	-	FIG00995034: hypothetical protein	- none -	Unknown
_ATCC12478_M394740	CDS	contig0	3682410	3683234	825	274	+	Octanoate-[acyl-carrier-protein]-protein-N-octanoyltransferase	Lipoic acid metabolism, Lipoic acid synthesis cluster	Cytoplasmic
_ATCC12478_M395092	CDS	contig0	4027160	4027492	333	110	+	DNA polymerase III delta prime subunit (EC 2.7.7.7)	DNA-replication	Cytoplasmic
_ATCC12478_M395135	CDS	contig0	4074318	4074040	279	92	-	Possible membrane-anchored thioredoxin-like protein	- none -	Unknown
_ATCC12478_M395533	CDS	contig0	4489651	4489271	381	126	-	Iojap protein	- none -	Cytoplasmic
_ATCC12478_M396011	CDS	contig0	5018408	5018665	258	85	+	Exodeoxyribonuclease VII small subunit (EC 3.1.11.6)	DNA repair, bacterial, Purine salvage cluster	Cytoplasmic
_ATCC12478_M396129	CDS	contig0	5154080	5153502	579	192	-	hypothetical protein	- none -	Cytoplasmic
_ATCC12478_M396186	CDS	contig0	5212213	5212524	312	103	+	Type I antifreeze protein	- none -	Unknown
_ATCC12478_M396209	CDS	contig0	5239947	5239366	582	193	-	Phosphoribosylglycinamide formyltransferase (EC 2.1.2.2)	A hypothetical coupled to de Novo Purine Biosynthesis, De Novo Purine Biosynthesis	Unknown
_ATCC12478_M396767	CDS	contig0	5783545	5784369	825	274	+	Enoyl-CoA hydratase	- none -	Unknown
_ATCC12478_M396933	CDS	contig0	5973966	5973604	363	120	-	Ribonuclease P protein component (EC 3.1.26.5)	tRNA processing	Cytoplasmic
_ATCC12478_M396934	CDS	contig0	5974133	5973990	144	47	-	LSU ribosomal protein L34p	Ribosome LSU bacterial	Cytoplasmic
_ATCC13950_M366568	CDS	contig0	1653176	1653418	243	80	+	FIG00997641: hypothetical protein	- none -	Unknown
_ATCC13950_M366833	CDS	contig0	1959586	1959380	207	68	-	hypothetical protein	- none -	Cytoplasmic
_ATCC13950_M368369	CDS	contig0	3667944	3668057	114	37	+	hypothetical protein	- none -	Unknown
_ATCCBAA614_M421711	CDS	contig1	1226821	1226693	129	42	-	hypothetical protein	- none -	Unknown
_ATCCBAA614_M421901	CDS	contig1	1419025	1418504	522	173	-	O-succinylbenzoic acid--CoA ligase (EC 6.2.1.26)	Menaquinone and Phylloquinone Biosynthesis, Menaquinone and Phylloquinone Biosynthesis -- gjo	Cytoplasmic
_ATCCBAA614_M422602	CDS	contig2	42037	42282	246	81	+	3-ketoacyl-CoA thiolase (EC 2.3.1.16) @ Acetyl-CoA acetyltransferase (EC 2.3.1.9)	Acetyl-CoA fermentation to Butyrate, Biotin biosynthesis, Biotin synthesis cluster, Butanol Biosynthesis, Butyrate metabolism cluster, CBSS-246196.1.peg.364, Fatty acid metabolism cluster, Isoleucine degradation, Isoprenoid Biosynthesis, Polyhydroxybutyrate metabolism, Polyhydroxybutyrate metabolism	Cytoplasmic
_ATCCBAA614_M422641	CDS	contig2	89874	89728	147	48	-	N-succinyl-L,L-diaminopimelate aminotransferase alternative (EC 2.6.1.17)"	Lysine Biosynthesis DAP Pathway, Lysine Biosynthesis DAP Pathway, GJO scratch	Unknown
_ATCCBAA614_M423882	CDS	contig3	166915	166619	297	98	-	metallo-beta-lactamase superfamily protein	- none -	Cytoplasmic
_ATCCBAA614_M424510	CDS	contig3	859536	859387	150	49	-	FIG005453: Putative DeoR-family transcriptional regulator	Cluster-based Subsystem Grouping Hypotheticals - perhaps Proteosome Related	Cytoplasmic
_ATCCBAA614_M424960	CDS	contig5	78089	77721	369	122	-	NLP/P60 family protein	- none -	Extracellular
_ATCCBAA614_M424963	CDS	contig5	82289	82936	648	215	+	FIG00825775: hypothetical protein	- none -	Cytoplasmic Membrane
_ATCCBAA614_M425245	CDS	contig5	378554	378258	297	98	-	3-hydroxyacyl-CoA dehydrogenase type II (EC 1.1.1.35)	- none -	Cytoplasmic
_ATCCBAA614_M425500	CDS	contig6	222091	221540	552	183	-	hypothetical protein	- none -	Unknown
_ATCCBAA614_M426567	CDS	contig39	425	264	162	53	-	Methylated-DNA--protein-cysteine methyltransferase (EC 2.1.1.63)	DNA repair, bacterial	Cytoplasmic Membrane
_ATCCBAA614_M426578	CDS	contig44	1684	1511	174	57	-	putative acetyltransferase	- none -	Unknown
_CECT3035_M333904	CDS	contig3	723009	721813	1197	398	-	Cytochrome c oxidase polypeptide III (EC 1.9.3.1)	CBSS-316057.3.peg.563, Terminal cytochrome C oxidases	Cytoplasmic Membrane
_GM041182_M277488	CDS	contig0	876776	877330	555	184	+	Fumarate/succinate/L-aspartate dehydrogenases	- none -	Cytoplasmic Membrane
_GM041182_M279043	CDS	contig0	2436133	2436384	252	83	+	Long-chain-fatty-acid--CoA ligase (EC 6.2.1.3)	Biotin biosynthesis, Biotin synthesis cluster, Fatty acid metabolism cluster	Cytoplasmic Membrane
_GM041182_M279526	CDS	contig0	2922149	2922310	162	53	+	Pyridoxamine 5'-phosphate oxidase (EC 1.4.3.5)	Pyridoxin (Vitamin B6) Biosynthesis	Cytoplasmic
_GM041182_M280379	CDS	contig0	3779655	3779404	252	83	-	1-deoxy-D-xylulose 5-phosphate synthase (EC 2.2.1.7)	Isoprenoid Biosynthesis, Nonmevalonate Branch of Isoprenoid Biosynthesis, Pyridoxin (Vitamin B6) Biosynthesis, Thiamin biosynthesis	Unknown
_GM041182_M280713	CDS	contig0	4115867	4115112	756	251	-	Glycerol kinase (EC 2.7.1.30)	Glycerol and Glycerol-3-phosphate Uptake and Utilization, Glycerolipid and Glycerophospholipid Metabolism in Bacteria	Cytoplasmic
_K10_M291065	CDS	contig0	76950	79577	2628	875	+	Replicative DNA helicase (EC 3.6.1.-) @ intein-containing	DNA-replication, Inteins	Cytoplasmic
_K10_M291287	CDS	contig0	290599	290483	117	38	-	hypothetical protein	- none -	Unknown
_K10_M291542	CDS	contig0	533717	533592	126	41	-	Long-chain-fatty-acid--CoA ligase (EC 6.2.1.3)	Biotin biosynthesis, Biotin synthesis cluster, Fatty acid metabolism cluster	Unknown
_K10_M291596	CDS	contig0	582710	582549	162	53	-	PROBABLE ACYL-CoA DEHYDROGENASE FADE27 (EC 1.3.99.-)	- none -	Cytoplasmic
_K10_M292279	CDS	contig0	1274179	1274475	297	98	+	Putative activity regulator of membrane protease YbbK	- none -	Cytoplasmic Membrane
_K10_M292894	CDS	contig0	1950224	1950018	207	68	-	Oxidoreductase, short-chain dehydrogenase/reductase family	- none -	Unknown
_K10_M292937	CDS	contig0	2006283	2005945	339	112	-	FIG005666: putative helicase	Cluster-based Subsystem Grouping Hypotheticals - perhaps Proteosome Related	Unknown
_K10_M294248	CDS	contig0	3393875	3393756	120	39	-	membrane protein, MmpS family	- none -	Unknown
_K10_M294847	CDS	contig0	3996314	3996547	234	77	+	Long-chain-fatty-acid--CoA ligase (EC 6.2.1.3)	Biotin biosynthesis, Biotin synthesis cluster, Fatty acid metabolism cluster	Unknown
_K10_M295563	CDS	contig0	4747368	4747673	306	101	+	Cholesterol oxidase (EC 1.1.3.6)	- none -	Unknown
_M_M415990	CDS	contig0	1478434	1477124	1311	436	-	FIG026501: hypothetical protein	- none -	Cytoplasmic
_TN_M402692	CDS	contig0	17348	17470	123	40	+	hypothetical protein	- none -	Unknown
_TN_M402822	CDS	contig0	106983	106834	150	49	-	hypothetical protein	- none -	Cytoplasmic Membrane
_TN_M402825	CDS	contig0	107917	107708	210	69	-	hypothetical protein	- none -	Unknown
_TN_M402827	CDS	contig0	109481	109822	342	113	+	1-acyl-sn-glycerol-3-phosphate acyltransferase (EC 2.3.1.51)	Glycerolipid and Glycerophospholipid Metabolism in Bacteria, Ribosome post-transcriptional modification and chromosomal segregation cluster	Unknown
_TN_M402828	CDS	contig0	109908	110294	387	128	+	1-acyl-sn-glycerol-3-phosphate acyltransferase (EC 2.3.1.51)	Glycerolipid and Glycerophospholipid Metabolism in Bacteria, Ribosome post-transcriptional modification and chromosomal segregation cluster	Cytoplasmic
_TN_M402854	CDS	contig0	135304	135417	114	37	+	hypothetical protein	- none -	Cytoplasmic Membrane
_TN_M402883	CDS	contig0	164867	164619	249	82	-	Biosynthetic Aromatic amino acid aminotransferase beta (EC 2.6.1.57)	Phenylalanine and Tyrosine Branches from Chorismate	Unknown
_TN_M402934	CDS	contig0	210171	210320	150	49	+	Formamidopyrimidine-DNA glycosylase (EC 3.2.2.23)	DNA Repair Base Excision	Unknown
_TN_M402949	CDS	contig0	221110	220982	129	42	-	hypothetical protein	- none -	Unknown
_TN_M402993	CDS	contig0	245694	245431	264	87	-	hypothetical protein	- none -	Unknown
_TN_M402999	CDS	contig0	249836	250051	216	71	+	Ribosomal-protein-S5p-alanine acetyltransferase	Ribosomal protein S5p acylation, Ribosome biogenesis bacterial	Cytoplasmic
_TN_M403012	CDS	contig0	256027	256143	117	38	+	hypothetical protein	- none -	Cytoplasmic Membrane
_TN_M403026	CDS	contig0	263913	263785	129	42	-	hypothetical protein	- none -	Unknown
_TN_M403044	CDS	contig0	278524	278739	216	71	+	hypothetical protein	- none -	Unknown
_TN_M403055	CDS	contig0	284482	284601	120	39	+	hypothetical protein	- none -	Unknown
_TN_M403104	CDS	contig0	326397	326612	216	71	+	Transcriptional regulator, TetR family	- none -	Unknown
_TN_M403106	CDS	contig0	326867	326998	132	43	+	Transcriptional regulator, TetR family	- none -	Unknown
_TN_M403116	CDS	contig0	333419	333535	117	38	+	hypothetical protein	- none -	Extracellular
_TN_M403223	CDS	contig0	395759	395601	159	52	-	hypothetical protein	- none -	Unknown
_TN_M403225	CDS	contig0	396371	396240	132	43	-	hypothetical protein	- none -	Cytoplasmic
_TN_M403227	CDS	contig0	396617	396745	129	42	+	hypothetical protein	- none -	Unknown
_TN_M403232	CDS	contig0	399485	399300	186	61	-	Molybdopterin biosynthesis protein MoeA	- none -	Unknown
_TN_M403235	CDS	contig0	400257	400090	168	55	-	probable oxidoreductase/Short-chain dehydrogenase	- none -	Unknown
_TN_M403236	CDS	contig0	400418	400266	153	50	-	hypothetical protein	- none -	Unknown
_TN_M403292	CDS	contig0	430554	430943	390	129	+	putative acyl-CoA dehydrogenase	- none -	Unknown
_TN_M403293	CDS	contig0	430991	431155	165	54	+	hypothetical protein	- none -	Cytoplasmic Membrane
_TN_M403300	CDS	contig0	433128	432919	210	69	-	hypothetical protein	- none -	Unknown
_TN_M403301	CDS	contig0	433940	434155	216	71	+	hypothetical protein	- none -	Unknown
_TN_M403304	CDS	contig0	434854	434976	123	40	+	hypothetical protein	- none -	Cytoplasmic Membrane
_TN_M403310	CDS	contig0	437555	437361	195	64	-	hypothetical protein	- none -	Unknown
_TN_M403323	CDS	contig0	444725	444600	126	41	-	hypothetical protein	- none -	Cytoplasmic
_TN_M403324	CDS	contig0	444740	445102	363	120	+	Long-chain-fatty-acid--CoA ligase (EC 6.2.1.3)	Biotin biosynthesis, Biotin synthesis cluster, Fatty acid metabolism cluster	Cytoplasmic
_TN_M403326	CDS	contig0	445350	445496	147	48	+	hypothetical protein	- none -	Unknown
_TN_M403338	CDS	contig0	450404	450273	132	43	-	Acyl-CoA dehydrogenase FadE27	- none -	Unknown
_TN_M403340	CDS	contig0	451427	451245	183	60	-	Acyl-CoA dehydrogenase FadE26	- none -	Unknown
_TN_M403341	CDS	contig0	451844	451620	225	74	-	FadE30	- none -	Unknown
_TN_M403342	CDS	contig0	452071	451943	129	42	-	hypothetical protein	- none -	Unknown
_TN_M403344	CDS	contig0	453070	453348	279	92	+	Probable short-chain type dehydrogenase/reductase (EC 1.-.-.-)	- none -	Cytoplasmic Membrane
_TN_M403345	CDS	contig0	454210	454347	138	45	+	hypothetical protein	- none -	Cytoplasmic Membrane
_TN_M403346	CDS	contig0	454434	454730	297	98	+	hypothetical protein	- none -	Cytoplasmic Membrane
_TN_M403347	CDS	contig0	454666	454824	159	52	+	Conserved hypothetical integral membrane protein YrbE1A	Mycobacterium virulence operon MCE involved in cell invasion	Cytoplasmic Membrane
_TN_M403349	CDS	contig0	455128	455283	156	51	+	hypothetical protein	- none -	Cytoplasmic Membrane
_TN_M403373	CDS	contig0	467486	467602	117	38	+	hypothetical protein	- none -	Unknown
_TN_M403374	CDS	contig0	467612	467737	126	41	+	hypothetical protein	- none -	Cytoplasmic Membrane
_TN_M403386	CDS	contig0	477568	477374	195	64	-	hypothetical protein	- none -	Cytoplasmic Membrane
_TN_M403387	CDS	contig0	477769	477948	180	59	+	RNA polymerase sigma-70 factor, ECF subfamily	- none -	Unknown
_TN_M403429	CDS	contig0	502197	502370	174	57	+	Cyclopropane-fatty-acyl-phospholipid synthase 1, CmaA1 (EC 2.1.1.79)"	- none -	Cytoplasmic
_TN_M403456	CDS	contig0	516389	516538	150	49	+	hypothetical protein	- none -	Unknown
_TN_M403483	CDS	contig0	527211	527354	144	47	+	hypothetical protein	- none -	Unknown
_TN_M403484	CDS	contig0	527671	527793	123	40	+	hypothetical protein	- none -	Unknown
_TN_M403485	CDS	contig0	527771	527950	180	59	+	ATPase	- none -	Cytoplasmic Membrane
_TN_M403500	CDS	contig0	535462	535632	171	56	+	Methylcrotonyl-CoA carboxylase carboxyl transferase subunit (EC 6.4.1.4)	HMG CoA Synthesis, Leucine Degradation and HMG-CoA Metabolism	Unknown
_TN_M403501	CDS	contig0	535749	536069	321	106	+	Methylcrotonyl-CoA carboxylase carboxyl transferase subunit (EC 6.4.1.4)	HMG CoA Synthesis, Leucine Degradation and HMG-CoA Metabolism	Cytoplasmic Membrane
_TN_M403503	CDS	contig0	536435	536656	222	73	+	Methylcrotonyl-CoA carboxylase carboxyl transferase subunit (EC 6.4.1.4)	HMG CoA Synthesis, Leucine Degradation and HMG-CoA Metabolism	Cytoplasmic Membrane
_TN_M403504	CDS	contig0	536703	536861	159	52	+	Methylcrotonyl-CoA carboxylase carboxyl transferase subunit (EC 6.4.1.4)	HMG CoA Synthesis, Leucine Degradation and HMG-CoA Metabolism	Unknown
_TN_M403507	CDS	contig0	537793	537996	204	67	+	Methylcrotonyl-CoA carboxylase biotin-containing subunit (EC 6.4.1.4)	HMG CoA Synthesis, Leucine Degradation and HMG-CoA Metabolism	Unknown
_TN_M403510	CDS	contig0	538649	538846	198	65	+	Isovaleryl-CoA dehydrogenase (EC 1.3.99.10)	HMG CoA Synthesis, Leucine Degradation and HMG-CoA Metabolism	Unknown
_TN_M403511	CDS	contig0	538950	539324	375	124	+	hypothetical protein	- none -	Unknown
_TN_M403513	CDS	contig0	539798	539923	126	41	+	hypothetical protein	- none -	Cytoplasmic Membrane
_TN_M403514	CDS	contig0	539994	540116	123	40	+	hypothetical protein	- none -	Unknown
_TN_M403515	CDS	contig0	540204	540416	213	70	+	Hydroxymethylglutaryl-CoA lyase (EC 4.1.3.4)	HMG CoA Synthesis, Leucine Degradation and HMG-CoA Metabolism	Unknown
_TN_M403713	CDS	contig0	662192	661890	303	100	-	putative lipase lipH( EC:3.1.- )	- none -	Cytoplasmic
_TN_M403725	CDS	contig0	670271	670444	174	57	+	Ribosomal RNA small subunit methyltransferase B (EC 2.1.1.-)	- none -	Cytoplasmic
_TN_M403727	CDS	contig0	670628	670918	291	96	+	Ribosomal RNA small subunit methyltransferase B (EC 2.1.1.-)	- none -	Unknown
_TN_M403728	CDS	contig0	671120	671257	138	45	+	hypothetical protein	- none -	Cytoplasmic Membrane
_TN_M403735	CDS	contig0	677951	678088	138	45	+	6,7-dimethyl-8-ribityllumazine synthase (EC 2.5.1.78)"	Riboflavin, FMN and FAD metabolism, Riboflavin, FMN and FAD metabolism in plants, Riboflavin synthesis cluster	Unknown
_TN_M403781	CDS	contig0	705342	705139	204	67	-	Glucose-6-phosphate 1-dehydrogenase (EC 1.1.1.49)	Pentose phosphate pathway	Cytoplasmic
_TN_M403783	CDS	contig0	705969	705715	255	84	-	Glucose-6-phosphate 1-dehydrogenase (EC 1.1.1.49)	Pentose phosphate pathway	Unknown
_TN_M403802	CDS	contig0	718730	721297	2568	855	+	Iron-sulfur cluster assembly protein SufB	CBSS-196164.1.peg.1690, Iron-sulfur cluster assembly	Cytoplasmic Membrane
_TN_M403809	CDS	contig0	726180	726058	123	40	-	hypothetical protein	- none -	Unknown
_TN_M403827	CDS	contig0	732459	732286	174	57	-	hypothetical protein	- none -	Unknown
_TN_M403833	CDS	contig0	733687	733827	141	46	+	hypothetical protein	- none -	Cytoplasmic Membrane
_TN_M403849	CDS	contig0	742219	742061	159	52	-	RNA 3'-terminal phosphate cyclase (EC 6.5.1.4)	RNA 3&#39;-terminal phosphate cyclase	Unknown
_TN_M403851	CDS	contig0	744953	744714	240	79	-	hypothetical protein	- none -	Cytoplasmic
_TN_M403852	CDS	contig0	745202	745065	138	45	-	hypothetical protein	- none -	Cytoplasmic Membrane
_TN_M403856	CDS	contig0	745896	746009	114	37	+	hypothetical protein	- none -	Unknown
_TN_M403859	CDS	contig0	746639	746481	159	52	-	hypothetical protein	- none -	Unknown
_TN_M403866	CDS	contig0	749782	749898	117	38	+	hypothetical protein	- none -	Cytoplasmic Membrane
_TN_M403867	CDS	contig0	749952	750116	165	54	+	hypothetical protein	- none -	Cytoplasmic Membrane
_TN_M403869	CDS	contig0	750414	750554	141	46	+	hypothetical protein	- none -	Cytoplasmic Membrane
_TN_M403870	CDS	contig0	750548	750736	189	62	+	Sulfate transport system permease protein CysW	Cysteine Biosynthesis	Cytoplasmic Membrane
_TN_M403871	CDS	contig0	750806	750931	126	41	+	hypothetical protein	- none -	Cytoplasmic Membrane
_TN_M403893	CDS	contig0	761776	761934	159	52	+	Magnesium and cobalt efflux protein CorC	CBSS-56780.10.peg.1536	Cytoplasmic
_TN_M403895	CDS	contig0	762394	762603	210	69	+	Magnesium and cobalt efflux protein CorC	CBSS-56780.10.peg.1536	Unknown
_TN_M403896	CDS	contig0	762563	762682	120	39	+	hypothetical protein	- none -	Unknown
_TN_M403897	CDS	contig0	762786	762938	153	50	+	Magnesium and cobalt efflux protein CorC	CBSS-56780.10.peg.1536	Cytoplasmic
_TN_M403900	CDS	contig0	764603	764454	150	49	-	hypothetical protein	- none -	Unknown
_TN_M403903	CDS	contig0	765349	765233	117	38	-	hypothetical protein	- none -	Unknown
_TN_M403915	CDS	contig0	773911	773714	198	65	-	hypothetical protein	- none -	Cytoplasmic Membrane
_TN_M403989	CDS	contig0	810602	810462	141	46	-	hypothetical oxidoreductase	- none -	Unknown
_TN_M404004	CDS	contig0	816619	816461	159	52	-	methyltransferase, putative	- none -	Unknown
_TN_M404031	CDS	contig0	830338	830213	126	41	-	hypothetical protein	- none -	Cytoplasmic
_TN_M404032	CDS	contig0	830497	830363	135	44	-	hypothetical protein	- none -	Unknown
_TN_M404033	CDS	contig0	830737	830534	204	67	-	hypothetical protein	- none -	Cytoplasmic
_TN_M404035	CDS	contig0	831208	831071	138	45	-	hypothetical protein	- none -	Unknown
_TN_M404059	CDS	contig0	843282	843509	228	75	+	phosphoribosyltransferase	pyrimidine conversions	Unknown
_TN_M404065	CDS	contig0	847850	848011	162	53	+	Possible N-acyl-L-amino acid amidohydrolase amiA1 (EC 3.5.1.-)	- none -	Cytoplasmic Membrane
_TN_M404071	CDS	contig0	850436	850642	207	68	+	putative dihydrolipoamide dehydrogenase lpdA( EC:1.8.1.4 )	- none -	Cytoplasmic Membrane
_TN_M404074	CDS	contig0	851146	851466	321	106	+	Dihydrolipoamide dehydrogenase (EC 1.8.1.4)	5-FCL-like protein, Glycine cleavage system, Leucine Degradation and HMG-CoA Metabolism, TCA Cycle	Unknown
_TN_M404075	CDS	contig0	851429	851548	120	39	+	hypothetical protein	- none -	Unknown
_TN_M404076	CDS	contig0	851567	851782	216	71	+	Dihydrolipoamide dehydrogenase (EC 1.8.1.4)	5-FCL-like protein, Glycine cleavage system, Leucine Degradation and HMG-CoA Metabolism, TCA Cycle	Cytoplasmic Membrane
_TN_M404078	CDS	contig0	853851	853976	126	41	+	hypothetical protein	- none -	Cytoplasmic Membrane
_TN_M404084	CDS	contig0	856482	856312	171	56	-	hypothetical protein	- none -	Unknown
_TN_M404090	CDS	contig0	858629	858456	174	57	-	hypothetical protein	- none -	Unknown
_TN_M404092	CDS	contig0	859197	859030	168	55	-	hypothetical protein	- none -	Cytoplasmic Membrane
_TN_M404093	CDS	contig0	859792	859649	144	47	-	hypothetical protein	- none -	Unknown
_TN_M404115	CDS	contig0	869764	869603	162	53	-	hypothetical protein	- none -	Unknown
_TN_M404138	CDS	contig0	882148	881975	174	57	-	Phosphate transport ATP-binding protein PstB (TC 3.A.1.7.1)	High affinity phosphate transporter and control of PHO regulon, Phosphate metabolism	Cytoplasmic Membrane
_TN_M404180	CDS	contig0	909864	909995	132	43	+	hypothetical protein	- none -	Unknown
_TN_M404181	CDS	contig0	909968	910234	267	88	+	Amino acid permease	- none -	Cytoplasmic Membrane
_TN_M404182	CDS	contig0	910228	910572	345	114	+	Amino acid permease	- none -	Cytoplasmic Membrane
_TN_M404183	CDS	contig0	910582	910836	255	84	+	hypothetical protein	- none -	Unknown
_TN_M404184	CDS	contig0	910954	911430	477	158	+	Amino acid permease	- none -	Cytoplasmic Membrane
_TN_M404189	CDS	contig0	912682	912563	120	39	-	hypothetical protein	- none -	Cytoplasmic
_TN_M404210	CDS	contig0	928130	928300	171	56	+	hypothetical protein	- none -	Unknown
_TN_M404211	CDS	contig0	928434	928604	171	56	+	Wax ester synthase/acyl-CoA:diacylglycerol acyltransferase	- none -	Cytoplasmic Membrane
_TN_M404215	CDS	contig0	929270	929398	129	42	+	Wax ester synthase/acyl-CoA:diacylglycerol acyltransferase	- none -	Unknown
_TN_M404223	CDS	contig0	932109	932366	258	85	+	POSSIBLE LINOLEOYL-CoA DESATURASE (DELTA(6)-DESATURASE)	- none -	Cytoplasmic
_TN_M404225	CDS	contig0	932654	932773	120	39	+	hypothetical protein	- none -	Cytoplasmic Membrane
_TN_M404226	CDS	contig0	932852	932733	120	39	-	hypothetical protein	- none -	Unknown
_TN_M404227	CDS	contig0	932874	932987	114	37	+	hypothetical protein	- none -	Cytoplasmic Membrane
_TN_M404274	CDS	contig0	958325	958447	123	40	+	hypothetical protein	- none -	Unknown
_TN_M404275	CDS	contig0	958420	958683	264	87	+	Chromosome (plasmid) partitioning protein ParA / Sporulation initiation inhibitor protein Soj	Bacterial Cell Division, Bacterial Cytoskeleton, Bacterial Cytoskeleton, Ribosome post-transcriptional modification and chromosomal segregation cluster	Unknown
_TN_M404281	CDS	contig0	962446	962592	147	48	+	hypothetical protein	- none -	Cytoplasmic Membrane
_TN_M404298	CDS	contig0	971071	971199	129	42	+	hypothetical protein	- none -	Unknown
_TN_M404316	CDS	contig0	976515	976700	186	61	+	Potassium channel protein	Potassium homeostasis	Unknown
_TN_M404317	CDS	contig0	976845	976976	132	43	+	hypothetical protein	- none -	Unknown
_TN_M404346	CDS	contig0	987200	987763	564	187	+	deoxyguanosinetriphosphate triphosphohydrolase-like protein	- none -	Cytoplasmic
_TN_M404347	CDS	contig0	988000	988113	114	37	+	hypothetical protein	- none -	Unknown
_TN_M404388	CDS	contig0	1011836	1011639	198	65	-	Mn-dependent transcriptional regulator MntR	- none -	Cytoplasmic
_TN_M404412	CDS	contig0	1031861	1031712	150	49	-	hypothetical protein	- none -	Unknown
_TN_M404432	CDS	contig0	1047460	1047594	135	44	+	hypothetical protein	- none -	Unknown
_TN_M404460	CDS	contig0	1067129	1066947	183	60	-	Geranylgeranyl diphosphate synthase (EC 2.5.1.29)	Isoprenoinds for Quinones, Polyprenyl Diphosphate Biosynthesis	Unknown
_TN_M404600	CDS	contig0	1139083	1139223	141	46	+	hypothetical protein	- none -	Extracellular
_TN_M404605	CDS	contig0	1140693	1140809	117	38	+	hypothetical protein	- none -	Cytoplasmic Membrane
_TN_M404606	CDS	contig0	1140843	1141010	168	55	+	hypothetical protein	- none -	Cytoplasmic Membrane
_TN_M404621	CDS	contig0	1149411	1149722	312	103	+	Phage shock protein A (IM30) , suppresses sigma54-dependent transcription	- none -	Cytoplasmic
_TN_M404632	CDS	contig0	1158143	1157976	168	55	-	hypothetical protein	- none -	Unknown
_TN_M404634	CDS	contig0	1158859	1158494	366	121	-	ATPase involved in DNA repair	- none -	Unknown
_TN_M404651	CDS	contig0	1167248	1167361	114	37	+	hypothetical protein	- none -	Unknown
_TN_M404697	CDS	contig0	1186107	1186226	120	39	+	FIG00998432: hypothetical protein	- none -	Unknown
_TN_M404700	CDS	contig0	1187991	1187836	156	51	-	FIG00820633: hypothetical protein	- none -	Unknown
_TN_M404769	CDS	contig0	1228222	1228464	243	80	+	acyl-CoA synthase	- none -	Cytoplasmic
_TN_M404775	CDS	contig0	1232161	1231994	168	55	-	hypothetical protein	- none -	Unknown
_TN_M404776	CDS	contig0	1232381	1232124	258	85	-	Predicted glycogen synthase, ADP-glucose transglucosylase (EC 2.4.1.21), Actinobacterial type	Glycogen metabolism	Cytoplasmic
_TN_M404832	CDS	contig0	1271121	1271264	144	47	+	hypothetical protein	- none -	Unknown
_TN_M404833	CDS	contig0	1271405	1271578	174	57	+	hypothetical protein	- none -	Cytoplasmic
_TN_M404834	CDS	contig0	1271643	1271834	192	63	+	Cold-shock DEAD-box protein A	ATP-dependent RNA helicases, bacterial	Cytoplasmic
_TN_M404958	CDS	contig0	1353012	1352899	114	37	-	hypothetical protein	- none -	Unknown
_TN_M404962	CDS	contig0	1355555	1355235	321	106	-	1,4-alpha-glucan (glycogen) branching enzyme, GH-13-type (EC 2.4.1.18)"	Glycogen metabolism, Trehalose Biosynthesis	Unknown
_TN_M404963	CDS	contig0	1355912	1355670	243	80	-	1,4-alpha-glucan (glycogen) branching enzyme, GH-13-type (EC 2.4.1.18)"	Glycogen metabolism, Trehalose Biosynthesis	Cytoplasmic
_TN_M404964	CDS	contig0	1356304	1355882	423	140	-	1,4-alpha-glucan (glycogen) branching enzyme, GH-13-type (EC 2.4.1.18)"	Glycogen metabolism, Trehalose Biosynthesis	Cytoplasmic
_TN_M404965	CDS	contig0	1356685	1356497	189	62	-	hypothetical protein	- none -	Unknown
_TN_M404966	CDS	contig0	1357247	1356777	471	156	-	1,4-alpha-glucan (glycogen) branching enzyme, GH-13-type (EC 2.4.1.18)"	Glycogen metabolism, Trehalose Biosynthesis	Unknown
_TN_M404969	CDS	contig0	1357758	1357633	126	41	-	hypothetical protein	- none -	Unknown
_TN_M404970	CDS	contig0	1358230	1357970	261	86	-	Putative glucanase glgE (EC 3.2.1.-)	Trehalose Biosynthesis	Unknown
_TN_M404971	CDS	contig0	1358732	1358598	135	44	-	Putative glucanase glgE (EC 3.2.1.-)	Trehalose Biosynthesis	Unknown
_TN_M404972	CDS	contig0	1358980	1358750	231	76	-	Putative glucanase glgE (EC 3.2.1.-)	Trehalose Biosynthesis	Unknown
_TN_M404977	CDS	contig0	1360652	1361125	474	157	+	Glycogen phosphorylase (EC 2.4.1.1)	Glycogen metabolism, Maltose and Maltodextrin Utilization	Cytoplasmic Membrane
_TN_M404978	CDS	contig0	1361129	1361263	135	44	+	hypothetical protein	- none -	Unknown
_TN_M404980	CDS	contig0	1361575	1361444	132	43	-	hypothetical protein	- none -	Unknown
_TN_M404981	CDS	contig0	1361538	1361840	303	100	+	Glycogen phosphorylase (EC 2.4.1.1)	Glycogen metabolism, Maltose and Maltodextrin Utilization	Unknown
_TN_M404982	CDS	contig0	1361905	1362297	393	130	+	Glycogen phosphorylase (EC 2.4.1.1)	Glycogen metabolism, Maltose and Maltodextrin Utilization	Unknown
_TN_M405011	CDS	contig0	1375460	1375579	120	39	+	hypothetical protein	- none -	Unknown
_TN_M405021	CDS	contig0	1379872	1379756	117	38	-	hypothetical protein	- none -	Unknown
_TN_M405066	CDS	contig0	1406145	1406273	129	42	+	Holo-[acyl-carrier protein] synthase (EC 2.7.8.7)	CBSS-176299.4.peg.1292, Fatty Acid Biosynthesis FASII	Unknown
_TN_M405109	CDS	contig0	1433290	1433132	159	52	-	hypothetical protein	- none -	Unknown
_TN_M405110	CDS	contig0	1433750	1433427	324	107	-	hypothetical protein	- none -	Unknown
_TN_M405112	CDS	contig0	1434066	1433941	126	41	-	hypothetical protein	- none -	Unknown
_TN_M405188	CDS	contig0	1488816	1488953	138	45	+	hypothetical protein	- none -	Unknown
_TN_M405224	CDS	contig0	1512030	1511911	120	39	-	hypothetical protein	- none -	Unknown
_TN_M405245	CDS	contig0	1524656	1524486	171	56	-	Transport ATP-binding protein CydC	Terminal cytochrome d ubiquinol oxidases, Terminal cytochrome oxidases	Cytoplasmic Membrane
_TN_M405246	CDS	contig0	1524818	1524666	153	50	-	hypothetical protein	- none -	Cytoplasmic Membrane
_TN_M405252	CDS	contig0	1527328	1526783	546	181	-	Transport ATP-binding protein CydD	Terminal cytochrome d ubiquinol oxidases, Terminal cytochrome oxidases	Cytoplasmic Membrane
_TN_M405257	CDS	contig0	1528579	1528439	141	46	-	Cytochrome d ubiquinol oxidase subunit II (EC 1.10.3.-)	Bacterial RNA-metabolizing Zn-dependent hydrolases, Terminal cytochrome d ubiquinol oxidases, Terminal cytochrome oxidases	Cytoplasmic Membrane
_TN_M405258	CDS	contig0	1528792	1528619	174	57	-	Cytochrome d ubiquinol oxidase subunit II (EC 1.10.3.-)	Bacterial RNA-metabolizing Zn-dependent hydrolases, Terminal cytochrome d ubiquinol oxidases, Terminal cytochrome oxidases	Cytoplasmic Membrane
_TN_M405262	CDS	contig0	1529871	1529266	606	201	-	Cytochrome d ubiquinol oxidase subunit I (EC 1.10.3.-)	Terminal cytochrome d ubiquinol oxidases, Terminal cytochrome oxidases	Cytoplasmic Membrane
_TN_M405263	CDS	contig0	1530086	1529913	174	57	-	Cytochrome d ubiquinol oxidase subunit I (EC 1.10.3.-)	Terminal cytochrome d ubiquinol oxidases, Terminal cytochrome oxidases	Cytoplasmic Membrane
_TN_M405272	CDS	contig0	1533501	1533346	156	51	-	hypothetical protein	- none -	Unknown
_TN_M405296	CDS	contig0	1545935	1546075	141	46	+	FIG00821698: hypothetical protein	- none -	Unknown
_TN_M405305	CDS	contig0	1551581	1551706	126	41	+	hypothetical protein	- none -	Unknown
_TN_M405351	CDS	contig0	1588557	1588387	171	56	-	Probable 5'-3' exonuclease Bsu YpcP	DNA replication strays	Unknown
_TN_M405356	CDS	contig0	1589586	1589708	123	40	+	hypothetical protein	- none -	Cytoplasmic
_TN_M405359	CDS	contig0	1590167	1590295	129	42	+	hypothetical protein	- none -	Unknown
_TN_M405512	CDS	contig0	1678820	1678629	192	63	-	hypothetical protein Rv1645c	- none -	Unknown
_TN_M405580	CDS	contig0	1720919	1720770	150	49	-	hypothetical protein	- none -	Cytoplasmic
_TN_M405596	CDS	contig0	1728066	1727932	135	44	-	Pks12	- none -	Unknown
_TN_M405634	CDS	contig0	1745697	1745341	357	118	-	Hypothetical protein DUF194, DegV family	- none -	Cytoplasmic
_TN_M405644	CDS	contig0	1751102	1750893	210	69	-	MoxR-like ATPases	- none -	Cytoplasmic Membrane
_TN_M405645	CDS	contig0	1751454	1751146	309	102	-	hypothetical protein	- none -	Unknown
_TN_M405677	CDS	contig0	1777224	1776997	228	75	-	2-oxoglutarate oxidoreductase, beta subunit (EC 1.2.7.3)"	- none -	Cytoplasmic
_TN_M405678	CDS	contig0	1777499	1777236	264	87	-	2-oxoglutarate oxidoreductase, beta subunit (EC 1.2.7.3)"	- none -	Cytoplasmic Membrane
_TN_M405681	CDS	contig0	1778185	1778072	114	37	-	hypothetical protein	- none -	Unknown
_TN_M405682	CDS	contig0	1778350	1778201	150	49	-	2-oxoglutarate oxidoreductase, alpha subunit (EC 1.2.7.3)"	- none -	Unknown
_TN_M405686	CDS	contig0	1779205	1779014	192	63	-	2-oxoglutarate oxidoreductase, alpha subunit (EC 1.2.7.3)"	- none -	Unknown
_TN_M405764	CDS	contig0	1821591	1821956	366	121	+	NAD-dependent protein deacetylase of SIR2 family	Pyruvate metabolism II: acetyl-CoA, acetogenesis from pyruvate, Redox-dependent regulation of nucleus processes	Unknown
_TN_M405795	CDS	contig0	1835589	1835473	117	38	-	hypothetical protein	- none -	Cytoplasmic Membrane
_TN_M405807	CDS	contig0	1841219	1840953	267	88	-	Dihydrodipicolinate reductase (EC 1.3.1.26)	Lysine Biosynthesis DAP Pathway, Lysine Biosynthesis DAP Pathway, GJO scratch	Unknown
_TN_M405863	CDS	contig0	1875821	1875702	120	39	-	hypothetical protein	- none -	Unknown
_TN_M405874	CDS	contig0	1879361	1879179	183	60	-	hypothetical protein	- none -	Unknown
_TN_M405888	CDS	contig0	1889614	1889474	141	46	-	hypothetical protein	- none -	Cytoplasmic Membrane
_TN_M405889	CDS	contig0	1889807	1889640	168	55	-	hypothetical protein	- none -	Cytoplasmic
_TN_M405894	CDS	contig0	1892070	1891945	126	41	-	hypothetical protein	- none -	Unknown
_TN_M405932	CDS	contig0	1912987	1912838	150	49	-	hypothetical protein	- none -	Unknown
_TN_M405933	CDS	contig0	1913169	1912996	174	57	-	Possible RNA methyltransferase aq_1528	RNA methylation	Unknown
_TN_M405934	CDS	contig0	1913396	1913265	132	43	-	Ribosomal RNA large subunit methyltransferase N (EC 2.1.1.-)	RNA methylation	Cytoplasmic Membrane
_TN_M405971	CDS	contig0	1932555	1932379	177	58	-	MG(2+) CHELATASE FAMILY PROTEIN / ComM-related protein	- none -	Cytoplasmic
_TN_M405973	CDS	contig0	1933254	1933129	126	41	-	hypothetical protein	- none -	Cytoplasmic Membrane
_TN_M406001	CDS	contig0	1943416	1943156	261	86	-	Metallo-dependent hydrolase	- none -	Cytoplasmic
_TN_M406002	CDS	contig0	1943561	1943448	114	37	-	hypothetical protein	- none -	Unknown
_TN_M406014	CDS	contig0	1951732	1951589	144	47	-	hypothetical protein	- none -	Cytoplasmic Membrane
_TN_M406035	CDS	contig0	1970376	1970528	153	50	+	hypothetical protein	- none -	Unknown
_TN_M406107	CDS	contig0	2008706	2008515	192	63	-	hypothetical protein	- none -	Cytoplasmic
_TN_M406112	CDS	contig0	2011265	2011119	147	48	-	hypothetical protein	- none -	Unknown
_TN_M406124	CDS	contig0	2017813	2017625	189	62	-	Dihydroxyacetone kinase family protein	Glycerolipid and Glycerophospholipid Metabolism in Bacteria	Cytoplasmic Membrane
_TN_M406142	CDS	contig0	2031794	2032012	219	72	+	hypothetical protein	- none -	Unknown
_TN_M406170	CDS	contig0	2046831	2046947	117	38	+	hypothetical protein	- none -	Unknown
_TN_M406262	CDS	contig0	2109563	2109435	129	42	-	hypothetical protein	- none -	Unknown
_TN_M406295	CDS	contig0	2134220	2133987	234	77	-	Phosphoglucomutase (EC 5.4.2.2)	- none -	Unknown
_TN_M406296	CDS	contig0	2134518	2134195	324	107	-	Phosphoglucomutase (EC 5.4.2.2)	- none -	Cytoplasmic Membrane
_TN_M406297	CDS	contig0	2134675	2134520	156	51	-	hypothetical protein	- none -	Cytoplasmic Membrane
_TN_M406298	CDS	contig0	2134866	2134672	195	64	-	hypothetical protein	- none -	Unknown
_TN_M406323	CDS	contig0	2142346	2142191	156	51	-	TldD family protein, Actinobacterial subgroup	- none -	Unknown
_TN_M406324	CDS	contig0	2142639	2142346	294	97	-	TldD family protein, Actinobacterial subgroup	- none -	Unknown
_TN_M406355	CDS	contig0	2153843	2153646	198	65	-	Glycerol-3-phosphate dehydrogenase (EC 1.1.5.3)	Glycerol and Glycerol-3-phosphate Uptake and Utilization, Glycerolipid and Glycerophospholipid Metabolism in Bacteria, Respiratory dehydrogenases 1	Cytoplasmic Membrane
_TN_M406363	CDS	contig0	2155333	2155626	294	97	+	Flavoprotein	- none -	Unknown
_TN_M406364	CDS	contig0	2155655	2155891	237	78	+	Flavoprotein	- none -	Cytoplasmic
_TN_M406437	CDS	contig0	2200817	2200632	186	61	-	Enoyl-CoA hydratase (EC 4.2.1.17)	Acetyl-CoA fermentation to Butyrate, Butanol Biosynthesis, Butyrate metabolism cluster, Fatty acid metabolism cluster, Isoleucine degradation, Polyhydroxybutyrate metabolism	Unknown
_TN_M406515	CDS	contig0	2235567	2235451	117	38	-	Sulfatase modifying factor 1 precursor (C-alpha-formyglycine- generating enzyme 1)	Sulfatases and sulfatase modifying factor 1	Unknown
_TN_M406518	CDS	contig0	2236408	2236268	141	46	-	hypothetical protein	- none -	Unknown
_TN_M406544	CDS	contig0	2247346	2247203	144	47	-	hypothetical protein	- none -	Cytoplasmic Membrane
_TN_M406550	CDS	contig0	2249471	2249253	219	72	-	Mycofactocin system heme/flavin dehydrogenase	- none -	Cytoplasmic Membrane
_TN_M406553	CDS	contig0	2250161	2250009	153	50	-	Mycofactocin radical SAM maturase	- none -	Unknown
_TN_M406554	CDS	contig0	2250366	2250163	204	67	-	Mycofactocin radical SAM maturase	- none -	Cytoplasmic Membrane
_TN_M406555	CDS	contig0	2250603	2250409	195	64	-	moaA/nifB/pqqE family protein	- none -	Unknown
_TN_M406556	CDS	contig0	2250926	2250786	141	46	-	hypothetical protein	- none -	Unknown
_TN_M406560	CDS	contig0	2253496	2253176	321	106	-	Ferredoxin reductase	Anaerobic respiratory reductases	Unknown
_TN_M406561	CDS	contig0	2254170	2254057	114	37	-	hypothetical protein	- none -	Cytoplasmic Membrane
_TN_M406573	CDS	contig0	2262670	2262479	192	63	-	Transcriptional regulator, TetR family	- none -	Unknown
_TN_M406579	CDS	contig0	2264317	2264189	129	42	-	hypothetical protein	- none -	Unknown
_TN_M406589	CDS	contig0	2267351	2267127	225	74	-	Acyl-CoA dehydrogenase (EC 1.3.99.3)	- none -	Unknown
_TN_M406664	CDS	contig0	2310038	2309718	321	106	-	Putative cytoplasmic protein	- none -	Cytoplasmic
_TN_M406665	CDS	contig0	2310395	2310246	150	49	-	hypothetical protein	- none -	Unknown
_TN_M406666	CDS	contig0	2310705	2310508	198	65	-	Putative cytoplasmic protein	- none -	Cytoplasmic
_TN_M406673	CDS	contig0	2312730	2312605	126	41	-	hypothetical protein	- none -	Unknown
_TN_M406723	CDS	contig0	2335372	2335175	198	65	-	hypothetical protein	- none -	Unknown
_TN_M406736	CDS	contig0	2343583	2343329	255	84	-	tRNA pseudouridine synthase A (EC 4.2.1.70)	RNA pseudouridine syntheses, tRNA processing	Unknown
_TN_M406825	CDS	contig0	2401206	2401078	129	42	-	hypothetical protein	- none -	Unknown
_TN_M406826	CDS	contig0	2401233	2401418	186	61	+	hypothetical protein	- none -	Cytoplasmic
_TN_M406851	CDS	contig0	2410935	2411096	162	53	+	hypothetical protein	- none -	Unknown
_TN_M406856	CDS	contig0	2412619	2412735	117	38	+	hypothetical protein	- none -	Unknown
_TN_M406857	CDS	contig0	2412780	2412917	138	45	+	conserved hypothetical protein	- none -	Unknown
_TN_M406858	CDS	contig0	2412914	2413039	126	41	+	2-nitropropane dioxygenase (EC 1.13.11.32)	- none -	Unknown
_TN_M406864	CDS	contig0	2415620	2415745	126	41	+	hypothetical protein	- none -	Cytoplasmic
_TN_M406866	CDS	contig0	2416205	2416074	132	43	-	hypothetical protein	- none -	Cytoplasmic Membrane
_TN_M406924	CDS	contig0	2440667	2440819	153	50	+	hypothetical protein	- none -	Unknown
_TN_M406930	CDS	contig0	2444206	2444075	132	43	-	hypothetical protein	- none -	Cytoplasmic Membrane
_TN_M406933	CDS	contig0	2444688	2444563	126	41	-	hypothetical protein	- none -	Cytoplasmic Membrane
_TN_M406953	CDS	contig0	2455403	2455903	501	166	+	UPF0053 protein Rv1842c/MT1890	- none -	Cytoplasmic Membrane
_TN_M406954	CDS	contig0	2455903	2456295	393	130	+	hypothetical protein	- none -	Unknown
_TN_M406957	CDS	contig0	2457043	2457252	210	69	+	hypothetical protein	- none -	Cytoplasmic Membrane
_TN_M406976	CDS	contig0	2470117	2469941	177	58	-	hypothetical protein	- none -	Unknown
_TN_M406978	CDS	contig0	2470442	2470290	153	50	-	hypothetical protein	- none -	Unknown
_TN_M407003	CDS	contig0	2485737	2485492	246	81	-	ATP-dependent DNA ligase (EC 6.5.1.1) clustered with Ku protein, LigD	Bacillus subtilis scratch - gjo, DNA Repair Base Excision, DNA ligases, Nonhomologous End-Joining in Bacteria	Unknown
_TN_M407004	CDS	contig0	2487013	2486846	168	55	-	hypothetical protein	- none -	Unknown
_TN_M407009	CDS	contig0	2488552	2488692	141	46	+	Ku domain protein	Bacillus subtilis scratch - gjo, DNA Repair Base Excision, DNA ligases, Nonhomologous End-Joining in Bacteria	Cytoplasmic Membrane
_TN_M407015	CDS	contig0	2492501	2492782	282	93	+	short chain dehydrogenase	- none -	Unknown
_TN_M407018	CDS	contig0	2493130	2493276	147	48	+	hypothetical protein	- none -	Unknown
_TN_M407074	CDS	contig0	2515516	2515304	213	70	-	hypothetical protein	- none -	Cytoplasmic Membrane
_TN_M407075	CDS	contig0	2516160	2515855	306	101	-	Cation-transporting ATPase, E1-E2 family	- none -	Cytoplasmic Membrane
_TN_M407076	CDS	contig0	2516331	2516167	165	54	-	hypothetical protein	- none -	Cytoplasmic Membrane
_TN_M407079	CDS	contig0	2518026	2517874	153	50	-	beta-lactamase domain protein	- none -	Unknown
_TN_M407083	CDS	contig0	2520501	2520665	165	54	+	Acetyl-coenzyme A carboxyl transferase alpha chain (EC 6.4.1.2) / Acetyl-coenzyme A carboxyl transferase beta chain (EC 6.4.1.2)	Fatty Acid Biosynthesis FASII, Fatty Acid Biosynthesis FASII	Cytoplasmic Membrane
_TN_M407112	CDS	contig0	2534058	2534180	123	40	+	hypothetical protein	- none -	Unknown
_TN_M407113	CDS	contig0	2534190	2534399	210	69	+	Citrate synthase (si) (EC 2.3.3.1)	TCA Cycle	Cytoplasmic
_TN_M407124	CDS	contig0	2541686	2541465	222	73	-	putative rRNA methylase	- none -	Unknown
_TN_M407125	CDS	contig0	2541988	2541683	306	101	-	putative rRNA methylase	- none -	Unknown
_TN_M407154	CDS	contig0	2556537	2556301	237	78	-	hypothetical protein	- none -	Unknown
_TN_M407181	CDS	contig0	2572944	2573066	123	40	+	hypothetical protein	- none -	Cytoplasmic Membrane
_TN_M407183	CDS	contig0	2573243	2573503	261	86	+	putative aminotransferase	- none -	Cytoplasmic
_TN_M407184	CDS	contig0	2573569	2573895	327	108	+	putative aminotransferase	- none -	Unknown
_TN_M407194	CDS	contig0	2578446	2578300	147	48	-	hypothetical protein	- none -	Unknown
_TN_M407240	CDS	contig0	2598733	2598879	147	48	+	hypothetical protein	- none -	Cytoplasmic Membrane
_TN_M407259	CDS	contig0	2609409	2609266	144	47	-	hypothetical protein	- none -	Unknown
_TN_M407260	CDS	contig0	2609585	2609436	150	49	-	hypothetical protein	- none -	Unknown
_TN_M407275	CDS	contig0	2617254	2617117	138	45	-	hypothetical protein	- none -	Unknown
_TN_M407395	CDS	contig0	2672709	2672542	168	55	-	dhy	- none -	Unknown
_TN_M407428	CDS	contig0	2686043	2685930	114	37	-	hypothetical protein	- none -	Cytoplasmic Membrane
_TN_M407429	CDS	contig0	2686403	2686083	321	106	-	oxidoreductase, short-chain dehydrogenase/reductase family	- none -	Cytoplasmic
_TN_M407430	CDS	contig0	2686987	2686559	429	142	-	Naphthoate synthase (EC 4.1.3.36)	Menaquinone and Phylloquinone Biosynthesis -- gjo	Unknown
_TN_M407436	CDS	contig0	2689154	2688927	228	75	-	O-succinylbenzoic acid--CoA ligase (EC 6.2.1.26)	Menaquinone and Phylloquinone Biosynthesis -- gjo	Cytoplasmic Membrane
_TN_M407494	CDS	contig0	2715378	2715259	120	39	-	hypothetical protein	- none -	Cytoplasmic Membrane
_TN_M407506	CDS	contig0	2719683	2719826	144	47	+	hypothetical protein	- none -	Unknown
_TN_M407507	CDS	contig0	2719947	2720111	165	54	+	Acetyl-coenzyme A synthetase (EC 6.2.1.1)	Pyruvate metabolism II: acetyl-CoA, acetogenesis from pyruvate	Unknown
_TN_M407540	CDS	contig0	2743671	2744039	369	122	+	hypothetical protein	- none -	Cytoplasmic
_TN_M407545	CDS	contig0	2745646	2745512	135	44	-	hypothetical protein	- none -	Unknown
_TN_M407562	CDS	contig0	2757054	2756860	195	64	-	DNA polymerase III subunit epsilon( EC:2.7.7.7 )	- none -	Unknown
_TN_M407572	CDS	contig0	2762614	2762489	126	41	-	FIG00994252: hypothetical protein	- none -	Unknown
_TN_M407607	CDS	contig0	2782214	2782041	174	57	-	hypothetical protein	- none -	Unknown
_TN_M407649	CDS	contig0	2828229	2828348	120	39	+	hypothetical protein	- none -	Unknown
_TN_M407689	CDS	contig0	2844138	2843977	162	53	-	hypothetical protein	- none -	Cytoplasmic Membrane
_TN_M407710	CDS	contig0	2854737	2854543	195	64	-	hypothetical protein	- none -	Unknown
_TN_M407711	CDS	contig0	2854859	2854978	120	39	+	hypothetical protein	- none -	Unknown
_TN_M407739	CDS	contig0	2869005	2869181	177	58	+	hypothetical protein	- none -	Unknown
_TN_M407822	CDS	contig0	2919552	2919400	153	50	-	hypothetical protein	- none -	Unknown
_TN_M407825	CDS	contig0	2920271	2920158	114	37	-	hypothetical protein	- none -	Unknown
_TN_M407840	CDS	contig0	2929130	2928987	144	47	-	Transcriptional regulator, XRE family	- none -	Unknown
_TN_M407842	CDS	contig0	2929561	2929424	138	45	-	hypothetical protein	- none -	Unknown
_TN_M407843	CDS	contig0	2929677	2929555	123	40	-	hypothetical protein	- none -	Unknown
_TN_M407844	CDS	contig0	2929938	2929801	138	45	-	hypothetical protein	- none -	Cytoplasmic
_TN_M407855	CDS	contig0	2935312	2935178	135	44	-	hypothetical protein	- none -	Cytoplasmic
_TN_M407857	CDS	contig0	2935938	2936078	141	46	+	hypothetical protein	- none -	Extracellular
_TN_M407858	CDS	contig0	2936389	2936258	132	43	-	hypothetical protein	- none -	Cytoplasmic
_TN_M407862	CDS	contig0	2938435	2938557	123	40	+	hypothetical protein	- none -	Unknown
_TN_M407863	CDS	contig0	2938567	2938692	126	41	+	Transcriptional regulator, XRE family	- none -	Unknown
_TN_M408082	CDS	contig0	3051058	3051207	150	49	+	Succinate dehydrogenase flavoprotein subunit (EC 1.3.99.1)	Succinate dehydrogenase, TCA Cycle	Unknown
_TN_M408084	CDS	contig0	3051406	3051546	141	46	+	hypothetical protein	- none -	Unknown
_TN_M408089	CDS	contig0	3052563	3052676	114	37	+	hypothetical protein	- none -	Unknown
_TN_M408139	CDS	contig0	3087638	3087847	210	69	+	aldehyde dehydrogenase	- none -	Cytoplasmic Membrane
_TN_M408140	CDS	contig0	3087945	3088250	306	101	+	Aldehyde dehydrogenase (EC 1.2.1.3)	Glycerolipid and Glycerophospholipid Metabolism in Bacteria, Methylglyoxal Metabolism, Methylglyoxal Metabolism, Pyruvate metabolism II: acetyl-CoA, acetogenesis from pyruvate	Cytoplasmic
_TN_M408144	CDS	contig0	3090148	3090282	135	44	+	hypothetical protein	- none -	Unknown
_TN_M408170	CDS	contig0	3112666	3112046	621	206	-	Probable polyketide synthase, similar to many. e.g. gp|M63676|SERERYAA_1 S.erythraea first ORF of eryA gene, involved in complex polyketide formation in erythromycin biosynthesis."	- none -	Cytoplasmic
_TN_M408229	CDS	contig0	3150660	3150406	255	84	-	Transcriptional regulator, TetR family	- none -	Unknown
_TN_M408243	CDS	contig0	3157089	3156967	123	40	-	hypothetical protein	- none -	Unknown
_TN_M408342	CDS	contig0	3213817	3214113	297	98	+	hypothetical protein	- none -	Cytoplasmic
_TN_M408344	CDS	contig0	3214247	3214618	372	123	+	sensor histidine kinase	- none -	Cytoplasmic Membrane
_TN_M408349	CDS	contig0	3217718	3217831	114	37	+	hypothetical protein	- none -	Unknown
_TN_M408382	CDS	contig0	3243753	3243905	153	50	+	POSSIBLE OXIDOREDUCTASE	- none -	Unknown
_TN_M408407	CDS	contig0	3261290	3260976	315	104	-	FIG007808: hypothetical protein	- none -	Unknown
_CCDC5079_M493418	CDS	contig0	34	495	462	153	+	Chromosomal replication initiator protein DnaA	DNA-replication, DNA replication cluster 1	Cytoplasmic
_CCDC5079_M493686	CDS	contig0	269195	268410	786	261	-	Possible membrane protein	- none -	Cytoplasmic Membrane
_CCDC5079_M493966	CDS	contig0	570774	570631	144	47	-	Serine 3-dehydrogenase	- none -	Unknown
_CCDC5079_M493974	CDS	contig0	576352	576762	411	136	+	Phosphoglycerate mutase (EC 5.4.2.1)	Glycolysis and Gluconeogenesis, Phosphoglycerate mutase protein family	Unknown
_CCDC5079_M494036	CDS	contig0	632922	632323	600	199	-	O-succinylbenzoic acid--CoA ligase (EC 6.2.1.26)	Menaquinone and Phylloquinone Biosynthesis -- gjo	Cytoplasmic Membrane
_CCDC5079_M494163	CDS	contig0	737950	737804	147	48	-	Carboxyl esterase	- none -	Unknown
_CCDC5079_M494164	CDS	contig0	738708	737950	759	252	-	Carboxyl esterase	- none -	Unknown
_CCDC5079_M494187	CDS	contig0	757359	758933	1575	524	+	DNA-directed RNA polymerase beta subunit (EC 2.7.7.6)	Mycobacterium virulence operon involved in DNA transcription, RNA polymerase bacterial	Cytoplasmic
_CCDC5079_M494350	CDS	contig0	906400	906251	150	49	-	FIG00821015: hypothetical protein	- none -	Cytoplasmic
_CCDC5079_M494404	CDS	contig0	955456	954734	723	240	-	DNA repair helicase	- none -	Cytoplasmic Membrane
_CCDC5079_M494505	CDS	contig0	1051036	1051242	207	68	+	Oxidoreductase, short-chain dehydrogenase/reductase family (EC 1.1.1.-)"	CBSS-291331.3.peg.3674	Cytoplasmic Membrane
_CCDC5079_M494508	CDS	contig0	1053674	1053534	141	46	-	PROBABLE MYCOLYL TRANSFERASE	- none -	Extracellular
_CCDC5079_M494521	CDS	contig0	1064439	1064981	543	180	+	IMP cyclohydrolase (EC 3.5.4.10) / Phosphoribosylaminoimidazolecarboxamide formyltransferase (EC 2.1.2.3)	5-FCL-like protein, De Novo Purine Biosynthesis, De Novo Purine Biosynthesis	Cytoplasmic
_CCDC5079_M494547	CDS	contig0	1091075	1091284	210	69	+	LSU ribosomal protein L32p	Ribosome LSU bacterial	Cytoplasmic
_CCDC5079_M494938	CDS	contig0	1460775	1461245	471	156	+	ATP synthase alpha chain (EC 3.6.3.14)	F0F1-type ATP synthase	Cytoplasmic
_CCDC5079_M495029	CDS	contig0	1558264	1559667	1404	467	+	Carbamoyl-phosphate synthase large chain (EC 6.3.5.5)	De Novo Pyrimidine Synthesis, Macromolecular synthesis operon	Cytoplasmic
_CCDC5079_M495153	CDS	contig0	1683290	1684573	1284	427	+	Methylmalonyl-CoA mutase (EC 5.4.99.2)	G3E family of P-loop GTPases (metallocenter biosynthesis), Serine-glyoxylate cycle	Unknown
_CCDC5079_M495154	CDS	contig0	1684561	1685541	981	326	+	Methylmalonyl-CoA mutase (EC 5.4.99.2)	G3E family of P-loop GTPases (metallocenter biosynthesis), Serine-glyoxylate cycle	Cytoplasmic
_CCDC5079_M495286	CDS	contig0	1814639	1814466	174	57	-	Cytochrome d ubiquinol oxidase subunit I (EC 1.10.3.-)	Terminal cytochrome d ubiquinol oxidases, Terminal cytochrome oxidases	Cytoplasmic Membrane
_CCDC5079_M495292	CDS	contig0	1818596	1818835	240	79	+	response regulator	- none -	Unknown
_CCDC5079_M495307	CDS	contig0	1833779	1834501	723	240	+	Excinuclease ABC subunit A	DNA repair, UvrABC system	Cytoplasmic
_CCDC5079_M495322	CDS	contig0	1851516	1852292	777	258	+	Phenylalanyl-tRNA synthetase beta chain (EC 6.1.1.20)	tRNA aminoacylation, Phe	Cytoplasmic
_CCDC5079_M495325	CDS	contig0	1855650	1856192	543	180	+	N-acetyl-gamma-glutamyl-phosphate reductase (EC 1.2.1.38)	Arginine Biosynthesis -- gjo, Arginine Biosynthesis extended	Unknown
_CCDC5079_M495512	CDS	contig0	2044853	2044437	417	138	-	Drugs-transport transmembrane ATP-binding protein ABC transporter	- none -	Cytoplasmic Membrane
_CCDC5079_M495549	CDS	contig0	2083503	2083219	285	94	-	NADH dehydrogenase (EC 1.6.99.3)	PPE gene cluster in Mycobacteria, Respiratory dehydrogenases 1, Riboflavin synthesis cluster	Cytoplasmic Membrane
_CCDC5079_M495606	CDS	contig0	2129302	2129943	642	213	+	Molybdopterin binding motif, CinA N-terminal domain / C-terminal domain of CinA type S	NAD and NADP cofactor biosynthesis global, NAD and NADP cofactor biosynthesis global, Riboflavin, FMN and FAD metabolism in plants, Riboflavin, FMN and FAD metabolism in plants, Riboflavin synthesis cluster	Cytoplasmic
_CCDC5079_M495607	CDS	contig0	2130014	2130595	582	193	+	Molybdopterin binding motif, CinA N-terminal domain / C-terminal domain of CinA type S	NAD and NADP cofactor biosynthesis global, NAD and NADP cofactor biosynthesis global, Riboflavin, FMN and FAD metabolism in plants, Riboflavin, FMN and FAD metabolism in plants, Riboflavin synthesis cluster	Cytoplasmic
_CCDC5079_M495889	CDS	contig0	2375437	2375760	324	107	+	hypothetical protein	- none -	Cytoplasmic
_CCDC5079_M496012	CDS	contig0	2495848	2495675	174	57	-	Adenosylcobinamide-phosphate synthase	Cobalamin synthesis, Coenzyme B12 biosynthesis	Unknown
_CCDC5079_M496032	CDS	contig0	2513820	2514233	414	137	+	Flavoprotein	- none -	Unknown
_CCDC5079_M496142	CDS	contig0	2605948	2605655	294	97	-	DNA primase (EC 2.7.7.-)	CBSS-349161.4.peg.2417, DNA-replication, Macromolecular synthesis operon	Cytoplasmic Membrane
_CCDC5079_M496228	CDS	contig0	2694706	2694248	459	152	-	DNA polymerase III delta subunit (EC 2.7.7.7)	DNA-replication	Cell Wall (This protein may have multiple localization sites)
_CCDC5079_M496274	CDS	contig0	2733664	2733467	198	65	-	Possible membrane protein	- none -	Unknown
_CCDC5079_M496285	CDS	contig0	2741497	2741363	135	44	-	ATP-dependent Clp protease ATP-binding subunit ClpX	Proteolysis in bacteria, ATP-dependent	Unknown
_CCDC5079_M496413	CDS	contig0	2878515	2877808	708	235	-	Aspartyl-tRNA synthetase (EC 6.1.1.12) @ Aspartyl-tRNA(Asn) synthetase (EC 6.1.1.23)	tRNA aminoacylation, Asp and Asn, tRNA aminoacylation, Asp and Asn	Cytoplasmic
_CCDC5079_M496593	CDS	contig0	3036349	3036206	144	47	-	hypothetical protein Rv2742c	- none -	Unknown
_CCDC5079_M496704	CDS	contig0	3121446	3120868	579	192	-	Translation initiation factor 2	CBSS-138119.3.peg.2719, CBSS-350688.3.peg.1509, NusA-TFII Cluster, Translation initiation factors bacterial, Universal GTPases	Cytoplasmic
_CCDC5079_M496803	CDS	contig0	3212750	3211581	1170	389	-	Chromosome partition protein smc	DNA structural proteins, bacterial	Cytoplasmic
_CCDC5079_M496911	CDS	contig0	3347979	3347608	372	123	-	DNA ligase (EC 6.5.1.2)	DNA Repair Base Excision	Unknown
_CCDC5079_M496954	CDS	contig0	3388299	3388033	267	88	-	Ribonucleotide reductase of class Ib (aerobic), alpha subunit (EC 1.17.4.1)"	Ribonucleotide reduction	Cytoplasmic
_CCDC5079_M497013	CDS	contig0	3448158	3447784	375	124	-	Potassium efflux system KefA protein / Small-conductance mechanosensitive channel	Potassium homeostasis	Cytoplasmic
_CCDC5079_M497214	CDS	contig0	3627261	3627857	597	198	+	Cell envelope-associated transcriptional attenuator LytR-CpsA-Psr, subfamily A1 (as in PMID19099556)"	Cell envelope-associated LytR-CpsA-Psr transcriptional attenuators	Unknown
_CCDC5079_M497322	CDS	contig0	3753614	3753486	129	42	-	hypothetical protein	- none -	Cytoplasmic Membrane
_CCDC5079_M497422	CDS	contig0	3848302	3848018	285	94	-	Phosphoglucosamine mutase (EC 5.4.2.10)	UDP-N-acetylmuramate from Fructose-6-phosphate Biosynthesis	Unknown
_CCDC5079_M497438	CDS	contig0	3865679	3865461	219	72	-	DNA-directed RNA polymerase alpha subunit (EC 2.7.7.6)	RNA polymerase bacterial	Unknown
_CCDC5079_M497501	CDS	contig0	3932317	3931793	525	174	-	Long-chain-fatty-acid--CoA ligase (EC 6.2.1.3)	Biotin biosynthesis, Biotin synthesis cluster, Fatty acid metabolism cluster	Cytoplasmic
_CCDC5079_M497504	CDS	contig0	3939166	3938693	474	157	-	Long-chain-fatty-acid--CoA ligase (EC 6.2.1.3)	Biotin biosynthesis, Biotin synthesis cluster, Fatty acid metabolism cluster	Cytoplasmic
_CCDC5079_M497643	CDS	contig0	4069735	4070058	324	107	+	Adenylate cyclase (EC 4.6.1.1)	cAMP signaling in bacteria	Cytoplasmic Membrane
_CCDC5079_M497645	CDS	contig0	4072098	4071382	717	238	-	DNA topoisomerase I (EC 5.99.1.2)	CBSS-272943.3.peg.1367, DNA topoisomerases, Type I, ATP-independent	Cytoplasmic
_CCDC5079_M497825	CDS	contig0	4250221	4249493	729	242	-	fatty-acid-CoA ligase FadD32	- none -	Cytoplasmic
_CCDC5079_M497867	CDS	contig0	4300803	4301165	363	120	+	Cell envelope-associated transcriptional attenuator LytR-CpsA-Psr, subfamily A1 (as in PMID19099556)"	Cell envelope-associated LytR-CpsA-Psr transcriptional attenuators	Cytoplasmic Membrane
_CCDC5079_M497894	CDS	contig0	4319317	4318682	636	211	-	Glutamate synthase [NADPH] large chain (EC 1.4.1.13)	Ammonia assimilation, Glutamine, Glutamate, Aspartate and Asparagine Biosynthesis	Cytoplasmic
_MCS_M725021	CDS	contig0	1787663	1788022	360	119	+	protein of unknown function DUF140	- none -	Cytoplasmic Membrane
_MCS_M726547	CDS	contig0	3323136	3322927	210	69	-	Prokaryotic ubiquitin-like protein Pup	Cluster-based Subsystem Grouping Hypotheticals - perhaps Proteosome Related, Proteasome archaeal	Cytoplasmic
_Spyr1_M349397	CDS	contig0	28459	27023	1437	478	-	FIG025441: hypothetical protein	- none -	Cytoplasmic
_Spyr1_M352420	CDS	contig0	3137909	3137790	120	39	-	Enoyl-CoA hydratase (EC 4.2.1.17)	Acetyl-CoA fermentation to Butyrate, Butanol Biosynthesis, Butyrate metabolism cluster, Fatty acid metabolism cluster, Isoleucine degradation, Polyhydroxybutyrate metabolism	Cytoplasmic Membrane
_Spyr1_M353331	CDS	contig0	4062511	4062636	126	41	+	Succinate-semialdehyde dehydrogenase [NAD] (EC 1.2.1.24); Succinate-semialdehyde dehydrogenase [NADP+] (EC 1.2.1.16)	- none -	Unknown
_Spyr1_M353485	CDS	contig0	4219915	4220133	219	72	+	hypothetical protein	- none -	Unknown

## Sheet: Specific-Agy99
_Agy99_M689634	CDS	contig0	81664	81029	636	211	-	PE-PGRS FAMILY PROTEIN	- none -	Extracellular
_Agy99_M689635	CDS	contig0	82629	81721	909	302	-	PE-PGRS family protein	PPE gene cluster in Mycobacteria	Unknown (This protein may have multiple localization sites)
_Agy99_M689637	CDS	contig0	85592	84357	1236	411	-	PE family protein	- none -	Cytoplasmic Membrane
_Agy99_M689751	CDS	contig0	194443	193472	972	323	-	PE family protein	- none -	Cytoplasmic Membrane
_Agy99_M689773	CDS	contig0	215905	217815	1911	636	+	PE-PGRS virulence associated protein	- none -	Cytoplasmic Membrane
_Agy99_M689776	CDS	contig0	220591	221397	807	268	+	PE family protein	- none -	Cytoplasmic Membrane
_Agy99_M689785	CDS	contig0	227603	226590	1014	337	-	hypothetical protein	- none -	Extracellular
_Agy99_M689869	CDS	contig0	311056	311169	114	37	+	hypothetical protein	- none -	Unknown
_Agy99_M689975	CDS	contig0	402240	403910	1671	556	+	PE-PGRS FAMILY PROTEIN	- none -	Extracellular
_Agy99_M690100	CDS	contig0	524368	524871	504	167	+	DNA binding domain, excisionase family	- none -	Cytoplasmic
_Agy99_M690101	CDS	contig0	524935	525072	138	45	+	hypothetical protein	- none -	Cytoplasmic Membrane
_Agy99_M690102	CDS	contig0	525368	525502	135	44	+	hypothetical protein	- none -	Unknown
_Agy99_M690103	CDS	contig0	526988	525795	1194	397	-	hypothetical protein	- none -	Cytoplasmic
_Agy99_M690105	CDS	contig0	527924	527247	678	225	-	hypothetical protein	- none -	Cytoplasmic
_Agy99_M690107	CDS	contig0	528838	530424	1587	528	+	hypothetical protein	- none -	Cytoplasmic
_Agy99_M690108	CDS	contig0	531889	532416	528	175	+	hypothetical protein	- none -	Cytoplasmic Membrane
_Agy99_M690113	CDS	contig0	537317	537520	204	67	+	hypothetical protein	- none -	Cytoplasmic Membrane
_Agy99_M690156	CDS	contig0	568477	568737	261	86	+	hypothetical protein	- none -	Cytoplasmic Membrane
_Agy99_M690163	CDS	contig0	574929	573898	1032	343	-	PE-PGRS FAMILY PROTEIN	- none -	Cytoplasmic Membrane
_Agy99_M690164	CDS	contig0	576061	575111	951	316	-	PE-PGRS FAMILY PROTEIN	- none -	Cytoplasmic Membrane
_Agy99_M690167	CDS	contig0	577925	580594	2670	889	+	hypothetical protein	- none -	Cytoplasmic Membrane
_Agy99_M690170	CDS	contig0	585081	585221	141	46	+	hypothetical protein	- none -	Unknown
_Agy99_M690182	CDS	contig0	599407	599820	414	137	+	putative minor tail protein	- none -	Cytoplasmic Membrane
_Agy99_M690183	CDS	contig0	600424	600011	414	137	-	hypothetical protein	- none -	Unknown
_Agy99_M690196	CDS	contig0	615907	612263	3645	1214	-	PPE family protein	CBSS-164757.7.peg.5020	Extracellular
_Agy99_M690310	CDS	contig0	721490	721086	405	134	-	PE-PGRS family protein	PPE gene cluster in Mycobacteria	Extracellular
_Agy99_M690311	CDS	contig0	723373	721562	1812	603	-	hypothetical protein	- none -	Extracellular
_Agy99_M690362	CDS	contig0	776515	778350	1836	611	+	hypothetical protein	- none -	Extracellular
_Agy99_M690384	CDS	contig0	805620	805823	204	67	+	hypothetical protein	- none -	Unknown
_Agy99_M690525	CDS	contig0	929425	928988	438	145	-	Flagelliform silk protein (Fragment)	- none -	Unknown (This protein may have multiple localization sites)
_Agy99_M690605	CDS	contig0	1016627	1016749	123	40	+	hypothetical protein	- none -	Cytoplasmic Membrane
_Agy99_M690608	CDS	contig0	1020198	1020001	198	65	-	Aldehyde dehydrogenase (EC 1.2.1.3)	Glycerolipid and Glycerophospholipid Metabolism in Bacteria, Methylglyoxal Metabolism, Methylglyoxal Metabolism, Pyruvate metabolism II: acetyl-CoA, acetogenesis from pyruvate	Cytoplasmic
_Agy99_M690614	CDS	contig0	1024942	1025550	609	202	+	hypothetical protein	- none -	Cytoplasmic Membrane
_Agy99_M690615	CDS	contig0	1025511	1026422	912	303	+	EBNA-1	- none -	Extracellular
_Agy99_M690617	CDS	contig0	1028094	1028297	204	67	+	PE-PGRS FAMILY PROTEIN	- none -	Extracellular
_Agy99_M690620	CDS	contig0	1031318	1032625	1308	435	+	hypothetical protein	- none -	Extracellular
_Agy99_M690643	CDS	contig0	1050413	1050285	129	42	-	hypothetical protein	- none -	Unknown
_Agy99_M690649	CDS	contig0	1056663	1056037	627	208	-	Conserved alanine and proline rich protein	- none -	Cytoplasmic Membrane
_Agy99_M690732	CDS	contig0	1143211	1142573	639	212	-	Collagen triple helix repeat	- none -	Extracellular
_Agy99_M690733	CDS	contig0	1144616	1143441	1176	391	-	hypothetical protein	- none -	Extracellular
_Agy99_M690760	CDS	contig0	1175825	1175568	258	85	-	FIG00824252: hypothetical protein	- none -	Cytoplasmic Membrane
_Agy99_M690789	CDS	contig0	1207911	1207540	372	123	-	PE-PGRS family protein	PPE gene cluster in Mycobacteria	Extracellular
_Agy99_M690792	CDS	contig0	1210659	1209409	1251	416	-	hypothetical protein	- none -	Cytoplasmic Membrane
_Agy99_M690805	CDS	contig0	1221497	1223809	2313	770	+	PE family protein	- none -	Cytoplasmic Membrane
_Agy99_M690815	CDS	contig0	1235797	1238157	2361	786	+	PE-PGRS FAMILY PROTEIN	- none -	Cytoplasmic Membrane
_Agy99_M690991	CDS	contig0	1422980	1424218	1239	412	+	hypothetical protein	- none -	Cytoplasmic Membrane
_Agy99_M690992	CDS	contig0	1424169	1424990	822	273	+	hypothetical protein	- none -	Extracellular
_Agy99_M691009	CDS	contig0	1444406	1442226	2181	726	-	hypothetical protein	- none -	Cytoplasmic Membrane
_Agy99_M691035	CDS	contig0	1469784	1471004	1221	406	+	PE_PGRS family protein	- none -	Extracellular
_Agy99_M691060	CDS	contig0	1494047	1492125	1923	640	-	hypothetical protein	- none -	Cytoplasmic Membrane
_Agy99_M691129	CDS	contig0	1566039	1564894	1146	381	-	PE-PGRS virulence associated protein	- none -	Cytoplasmic Membrane
_Agy99_M691132	CDS	contig0	1567392	1568603	1212	403	+	hypothetical protein	- none -	Cytoplasmic Membrane
_Agy99_M691135	CDS	contig0	1570246	1571379	1134	377	+	PE_PGRS family protein	- none -	Extracellular
_Agy99_M691205	CDS	contig0	1645306	1645028	279	92	-	Mobile element protein	- none -	Unknown
_Agy99_M691335	CDS	contig0	1782138	1781983	156	51	-	hypothetical protein	- none -	Unknown
_Agy99_M691372	CDS	contig0	1832243	1831383	861	286	-	PE_PGRS family protein	- none -	Extracellular
_Agy99_M691383	CDS	contig0	1844356	1844189	168	55	-	PE_PGRS family protein	- none -	Unknown
_Agy99_M691384	CDS	contig0	1845417	1844479	939	312	-	hypothetical protein	- none -	Extracellular
_Agy99_M691432	CDS	contig0	1892646	1892236	411	136	-	PE-PGRS virulence associated protein	- none -	Extracellular
_Agy99_M691433	CDS	contig0	1892621	1892998	378	125	+	hypothetical protein	- none -	Unknown
_Agy99_M691435	CDS	contig0	1895561	1894101	1461	486	-	PE-PGRS FAMILY PROTEIN	- none -	Cytoplasmic Membrane
_Agy99_M691438	CDS	contig0	1897117	1896950	168	55	-	hypothetical protein	- none -	Extracellular
_Agy99_M691439	CDS	contig0	1898535	1897225	1311	436	-	PE_PGRS	- none -	Extracellular
_Agy99_M691569	CDS	contig0	2033850	2032714	1137	378	-	hypothetical protein	- none -	Extracellular
_Agy99_M691570	CDS	contig0	2034966	2033866	1101	366	-	PE-PGRS family protein	PPE gene cluster in Mycobacteria	Extracellular
_Agy99_M691714	CDS	contig0	2177724	2178098	375	124	+	DNA-binding protein HU / low-complexity, AKP-rich domain	DNA structural proteins, bacterial	Unknown
_Agy99_M691853	CDS	contig0	2347153	2346839	315	104	-	PE-PGRS FAMILY PROTEIN	- none -	Unknown
_Agy99_M691974	CDS	contig0	2467234	2469201	1968	655	+	PE-PGRS virulence associated protein	- none -	Cytoplasmic Membrane
_Agy99_M692015	CDS	contig0	2504369	2502459	1911	636	-	PE_PGRS	- none -	Unknown
_Agy99_M692072	CDS	contig0	2572978	2573121	144	47	+	hypothetical protein	- none -	Unknown
_Agy99_M692127	CDS	contig0	2642425	2640512	1914	637	-	hypothetical protein	- none -	Extracellular
_Agy99_M692182	CDS	contig0	2692315	2692479	165	54	+	hypothetical protein	- none -	Unknown
_Agy99_M692234	CDS	contig0	2745566	2745748	183	60	+	hypothetical protein	- none -	Unknown
_Agy99_M692253	CDS	contig0	2763863	2764120	258	85	+	Mobile element protein	- none -	Cytoplasmic Membrane
_Agy99_M692260	CDS	contig0	2769705	2769541	165	54	-	hypothetical protein	- none -	Cytoplasmic Membrane
_Agy99_M692266	CDS	contig0	2774738	2776912	2175	724	+	PE-PGRS family protein	PPE gene cluster in Mycobacteria	Cytoplasmic Membrane
_Agy99_M692378	CDS	contig0	2892236	2892009	228	75	-	PE_PGRS family protein	- none -	Cytoplasmic Membrane
_Agy99_M692479	CDS	contig0	3003912	3005066	1155	384	+	PE_PGRS	- none -	Cytoplasmic Membrane
_Agy99_M692496	CDS	contig0	3021997	3021329	669	222	-	PPE family protein	CBSS-164757.7.peg.5020	Cytoplasmic Membrane
_Agy99_M692662	CDS	contig0	3180728	3181936	1209	402	+	PE-PGRS FAMILY PROTEIN	- none -	Unknown (This protein may have multiple localization sites)
_Agy99_M692762	CDS	contig0	3269770	3269657	114	37	-	Acyltransferase family protein	- none -	Cytoplasmic
_Agy99_M692766	CDS	contig0	3272534	3272352	183	60	-	hypothetical protein	- none -	Extracellular
_Agy99_M692775	CDS	contig0	3281765	3282016	252	83	+	hypothetical protein	- none -	Cytoplasmic Membrane
_Agy99_M692884	CDS	contig0	3377669	3377250	420	139	-	PE-PGRS family protein	PPE gene cluster in Mycobacteria	Unknown
_Agy99_M692890	CDS	contig0	3386817	3385216	1602	533	-	PE-PGRS family protein	PPE gene cluster in Mycobacteria	Extracellular
_Agy99_M692896	CDS	contig0	3394384	3396999	2616	871	+	PE-PGRS virulence associated protein	- none -	Cytoplasmic Membrane
_Agy99_M692936	CDS	contig0	3445696	3444590	1107	368	-	PE-PGRS family protein	PPE gene cluster in Mycobacteria	Extracellular
_Agy99_M692937	CDS	contig0	3445940	3445755	186	61	-	PE-PGRS family protein	PPE gene cluster in Mycobacteria	Extracellular
_Agy99_M692938	CDS	contig0	3445978	3446214	237	78	+	hypothetical protein	- none -	Unknown
_Agy99_M692939	CDS	contig0	3447417	3446485	933	310	-	PE-PGRS family protein	PPE gene cluster in Mycobacteria	Cytoplasmic Membrane
_Agy99_M692949	CDS	contig0	3455691	3455804	114	37	+	hypothetical protein	- none -	Unknown
_Agy99_M692963	CDS	contig0	3464800	3465828	1029	342	+	PE_PGRS	- none -	Cytoplasmic Membrane
_Agy99_M692964	CDS	contig0	3465845	3466492	648	215	+	PE_PGRS	- none -	Cytoplasmic Membrane
_Agy99_M692971	CDS	contig0	3475792	3479274	3483	1160	+	hypothetical protein	- none -	Cytoplasmic Membrane
_Agy99_M693067	CDS	contig0	3579504	3580040	537	178	+	hypothetical protein	- none -	Cytoplasmic
_Agy99_M693071	CDS	contig0	3585494	3585607	114	37	+	hypothetical protein	- none -	Unknown
_Agy99_M693072	CDS	contig0	3586798	3586923	126	41	+	hypothetical protein	- none -	Extracellular
_Agy99_M693073	CDS	contig0	3589639	3587912	1728	575	-	Phage T7 exclusion protein	- none -	Cytoplasmic
_Agy99_M693079	CDS	contig0	3596951	3596454	498	165	-	Type I restriction-modification system, specificity subunit S (EC 3.1.21.3)"	Restriction-Modification System, Type I Restriction-Modification	Cytoplasmic Membrane
_Agy99_M693097	CDS	contig0	3617008	3616229	780	259	-	hypothetical protein	- none -	Extracellular
_Agy99_M693100	CDS	contig0	3619817	3618837	981	326	-	PE-PGRS family protein	PPE gene cluster in Mycobacteria	Extracellular
_Agy99_M693101	CDS	contig0	3621748	3620213	1536	511	-	PE_PGRS family protein	- none -	Cytoplasmic Membrane
_Agy99_M693104	CDS	contig0	3624496	3626082	1587	528	+	PE-PGRS family protein	PPE gene cluster in Mycobacteria	Extracellular
_Agy99_M693153	CDS	contig0	3666718	3668553	1836	611	+	hypothetical protein	- none -	Cytoplasmic Membrane
_Agy99_M693181	CDS	contig0	3690745	3692748	2004	667	+	PE-PGRS family protein	PPE gene cluster in Mycobacteria	Extracellular
_Agy99_M693315	CDS	contig0	3814058	3815413	1356	451	+	hypothetical protein	- none -	Cytoplasmic Membrane
_Agy99_M693316	CDS	contig0	3815414	3816802	1389	462	+	PE-PGRS FAMILY PROTEIN	- none -	Extracellular
_Agy99_M693317	CDS	contig0	3817075	3817644	570	189	+	Collagen triple helix repeat	- none -	Extracellular
_Agy99_M693392	CDS	contig0	3890468	3888660	1809	602	-	PE_PGRS	- none -	Extracellular
_Agy99_M693408	CDS	contig0	3906283	3906402	120	39	+	hypothetical protein	- none -	Cytoplasmic Membrane
_Agy99_M693462	CDS	contig0	3954282	3953656	627	208	-	Mobile element protein	- none -	Cytoplasmic
_Agy99_M693510	CDS	contig0	4008016	4007750	267	88	-	Mobile element protein	- none -	Cytoplasmic
_Agy99_M693580	CDS	contig0	4084018	4085268	1251	416	+	PE-PGRS FAMILY PROTEIN	- none -	Cytoplasmic Membrane
_Agy99_M693581	CDS	contig0	4085372	4086748	1377	458	+	hypothetical protein	- none -	Cytoplasmic Membrane
_Agy99_M693619	CDS	contig0	4125649	4126998	1350	449	+	PE-PGRS family protein	PPE gene cluster in Mycobacteria	Extracellular
_Agy99_M693625	CDS	contig0	4132952	4132497	456	151	-	Collagen triple helix repeat	- none -	Extracellular
_Agy99_M693626	CDS	contig0	4135291	4133147	2145	714	-	PE_PGRS family protein	- none -	Extracellular
_Agy99_M693627	CDS	contig0	4136507	4135266	1242	413	-	COG0536: GTP-binding protein Obg	- none -	Cytoplasmic Membrane
_Agy99_M693658	CDS	contig0	4171621	4170425	1197	398	-	PE-PGRS virulence associated protein	- none -	Extracellular
_Agy99_M693932	CDS	contig0	4457851	4456652	1200	399	-	PE_PGRS	- none -	Cytoplasmic Membrane
_Agy99_M693954	CDS	contig0	4478028	4478210	183	60	+	hypothetical protein	- none -	Unknown
_Agy99_M693958	CDS	contig0	4484101	4482608	1494	497	-	PE-PGRS FAMILY PROTEIN	- none -	Extracellular
_Agy99_M694022	CDS	contig0	4538822	4540459	1638	545	+	PE-PGRS FAMILY PROTEIN	- none -	Cytoplasmic Membrane
_Agy99_M694040	CDS	contig0	4556583	4558088	1506	501	+	hypothetical protein	- none -	Cytoplasmic Membrane
_Agy99_M694041	CDS	contig0	4558085	4558207	123	40	+	PE family protein	- none -	Extracellular
_Agy99_M694068	CDS	contig0	4583578	4582988	591	196	-	PE_PGRS family protein	- none -	Extracellular
_Agy99_M694069	CDS	contig0	4584456	4583575	882	293	-	PE-PGRS virulence associated protein	- none -	Unknown (This protein may have multiple localization sites)
_Agy99_M694076	CDS	contig0	4592301	4590808	1494	497	-	PE-PGRS family protein	PPE gene cluster in Mycobacteria	Cytoplasmic Membrane
_Agy99_M694098	CDS	contig0	4610482	4610877	396	131	+	hypothetical protein	- none -	Unknown
_Agy99_M694138	CDS	contig0	4646755	4645769	987	328	-	Collagen triple helix repeat	- none -	Extracellular
_Agy99_M694162	CDS	contig0	4670413	4670571	159	52	+	hypothetical protein	- none -	Extracellular
_Agy99_M694176	CDS	contig0	4684322	4685998	1677	558	+	PE_PGRS family protein	- none -	Extracellular
_Agy99_M694248	CDS	contig0	4750909	4753086	2178	725	+	PE-PGRS virulence associated protein	- none -	Cytoplasmic Membrane
_Agy99_M694261	CDS	contig0	4765167	4764793	375	124	-	hypothetical protein	- none -	Cytoplasmic Membrane
_Agy99_M694263	CDS	contig0	4765804	4766880	1077	358	+	PE-PGRS family protein	PPE gene cluster in Mycobacteria	Extracellular
_Agy99_M694345	CDS	contig0	4848747	4845511	3237	1078	-	COG0536: GTP-binding protein Obg	- none -	Extracellular
_Agy99_M694362	CDS	contig0	4859603	4862377	2775	924	+	PE-PGRS virulence associated protein	- none -	Extracellular
_Agy99_M694363	CDS	contig0	4862595	4863542	948	315	+	PE-PGRS FAMILY PROTEIN	- none -	Extracellular
_Agy99_M694382	CDS	contig0	4881634	4880207	1428	475	-	PE family protein	- none -	Cytoplasmic Membrane
_Agy99_M694405	CDS	contig0	4902679	4901627	1053	350	-	PE-PGRS FAMILY PROTEIN	- none -	Unknown (This protein may have multiple localization sites)
_Agy99_M694406	CDS	contig0	4903202	4902798	405	134	-	PE-PGRS FAMILY PROTEIN	- none -	Cytoplasmic Membrane
_Agy99_M694407	CDS	contig0	4903677	4903525	153	50	-	hypothetical protein	- none -	Unknown
_Agy99_M694410	CDS	contig0	4906045	4904438	1608	535	-	hypothetical protein	- none -	Cytoplasmic Membrane
_Agy99_M694418	CDS	contig0	4913637	4915358	1722	573	+	hypothetical protein	- none -	Cytoplasmic Membrane
_Agy99_M694439	CDS	contig0	4938732	4936192	2541	846	-	COG0536: GTP-binding protein Obg	- none -	Extracellular
_Agy99_M694458	CDS	contig0	4962697	4962921	225	74	+	hypothetical protein	- none -	Cytoplasmic
_Agy99_M694471	CDS	contig0	4975868	4977163	1296	431	+	PE family protein	- none -	Cytoplasmic Membrane
_Agy99_M694510	CDS	contig0	5016504	5016644	141	46	+	PROBABLE TETRONASIN-TRANSPORT INTEGRAL MEMBRANE PROTEIN ABC TRANSPORTER	- none -	Cytoplasmic Membrane
_Agy99_M694513	CDS	contig0	5018940	5020202	1263	420	+	PE-PGRS FAMILY PROTEIN	- none -	Extracellular
_Agy99_M694515	CDS	contig0	5021241	5021654	414	137	+	PE family protein	- none -	Extracellular
_Agy99_M694521	CDS	contig0	5027774	5031559	3786	1261	+	PPE family protein	CBSS-164757.7.peg.5020	Extracellular
_Agy99_M694541	CDS	contig0	5049303	5048782	522	173	-	hypothetical protein	- none -	Extracellular
_Agy99_M694542	CDS	contig0	5049716	5049300	417	138	-	EBNA-1	- none -	Extracellular
_Agy99_M694574	CDS	contig0	5081238	5079607	1632	543	-	hypothetical protein	- none -	Extracellular
_Agy99_M694638	CDS	contig0	5143158	5141854	1305	434	-	Mobile element protein	- none -	Cytoplasmic
_Agy99_M694642	CDS	contig0	5146215	5147525	1311	436	+	PE-PGRS family protein	PPE gene cluster in Mycobacteria	Cytoplasmic Membrane
_Agy99_M694693	CDS	contig0	5199810	5199640	171	56	-	hypothetical protein	- none -	Cytoplasmic Membrane
_Agy99_M694720	CDS	contig0	5227251	5227787	537	178	+	PE-PGRS family protein	PPE gene cluster in Mycobacteria	Unknown
_Agy99_M694743	CDS	contig0	5248680	5248802	123	40	+	FIG01267171: hypothetical protein	- none -	Cytoplasmic Membrane
_Agy99_M694840	CDS	contig0	5344333	5343008	1326	441	-	PE_PGRS	- none -	Cytoplasmic Membrane
_Agy99_M694919	CDS	contig0	5425594	5426328	735	244	+	hypothetical protein	- none -	Unknown
_Agy99_M694932	CDS	contig0	5440044	5439094	951	316	-	hypothetical protein	- none -	Unknown
_Agy99_M694936	CDS	contig0	5444206	5442446	1761	586	-	PE_PGRS family protein	- none -	Cytoplasmic Membrane
_Agy99_M695003	CDS	contig0	5515149	5515262	114	37	+	Putative uncharacterized protein BCG_3858	- none -	Unknown
_Agy99_M695053	CDS	contig0	5570330	5570809	480	159	+	POSSIBLE HISTONE-LIKE PROTEIN HNS	- none -	Cell Wall
_Agy99_M695085	CDS	contig0	5603657	5605459	1803	600	+	hypothetical protein	- none -	Unknown
_Agy99_M695087	CDS	contig0	5606952	5606743	210	69	-	hypothetical protein	- none -	Cytoplasmic

## Sheet: Specific-ATCC12478
_ATCC12478_M391024	CDS	contig20	50	265	216	71	+	hypothetical protein	- none -	Unknown
_ATCC12478_M391032	CDS	contig20	12306	10804	1503	500	-	PE-PGRS family protein	PPE gene cluster in Mycobacteria	Cytoplasmic Membrane
_ATCC12478_M391045	CDS	contig20	26453	27679	1227	408	+	RNA polymerase ECF-subfamily sigma factor	- none -	Cytoplasmic
_ATCC12478_M391055	CDS	contig20	37045	36557	489	162	-	hypothetical protein	- none -	Unknown
_ATCC12478_M391056	CDS	contig20	37799	37038	762	253	-	hypothetical protein	- none -	Cytoplasmic Membrane
_ATCC12478_M391116	CDS	contig74	36715	37809	1095	364	+	Transposase A from transposon Tn554	- none -	Cytoplasmic
_ATCC12478_M391129	CDS	contig38	4300	4539	240	79	+	hypothetical protein	- none -	Unknown
_ATCC12478_M391130	CDS	contig38	4801	5019	219	72	+	hypothetical protein	- none -	Unknown
_ATCC12478_M391135	CDS	contig38	13568	13365	204	67	-	hypothetical protein	- none -	Unknown
_ATCC12478_M391136	CDS	contig38	13838	14089	252	83	+	PE family protein	- none -	Unknown
_ATCC12478_M391138	CDS	contig38	14606	16297	1692	563	+	sugar transporter, MFS superfamily	- none -	Cytoplasmic Membrane
_ATCC12478_M391139	CDS	contig38	16455	16763	309	102	+	hypothetical protein	- none -	Cytoplasmic Membrane
_ATCC12478_M391141	CDS	contig38	18029	18151	123	40	+	hypothetical protein	- none -	Unknown
_ATCC12478_M391151	CDS	contig122	1012	704	309	102	-	hypothetical protein	- none -	Unknown
_ATCC12478_M391152	CDS	contig122	1716	1306	411	136	-	hypothetical protein	- none -	Unknown
_ATCC12478_M391154	CDS	contig122	2432	2860	429	142	+	hypothetical protein	- none -	Cytoplasmic Membrane
_ATCC12478_M391156	CDS	contig122	4148	5311	1164	387	+	Replication initiator protein	- none -	Cytoplasmic
_ATCC12478_M391160	CDS	contig122	8301	7906	396	131	-	hypothetical protein	- none -	Cytoplasmic
_ATCC12478_M391161	CDS	contig122	8590	8291	300	99	-	DNA polymerase, beta-like region	- none -	Cytoplasmic
_ATCC12478_M391165	CDS	contig122	10838	11026	189	62	+	hypothetical protein	- none -	Unknown
_ATCC12478_M391172	CDS	contig122	18524	18153	372	123	-	hypothetical protein	- none -	Cytoplasmic
_ATCC12478_M391173	CDS	contig122	18904	18536	369	122	-	putative integral membrane protein	- none -	Cytoplasmic Membrane
_ATCC12478_M391174	CDS	contig122	19533	19117	417	138	-	PE family protein	- none -	Cytoplasmic
_ATCC12478_M391176	CDS	contig1	2681	1590	1092	363	-	hypothetical protein	- none -	Cytoplasmic
_ATCC12478_M391178	CDS	contig1	5439	5726	288	95	+	hypothetical protein	- none -	Cytoplasmic Membrane
_ATCC12478_M391182	CDS	contig1	9352	9915	564	187	+	Transcriptional regulator, TetR family	- none -	Cytoplasmic Membrane
_ATCC12478_M391183	CDS	contig1	9912	11294	1383	460	+	coenzyme F390 synthetase-like protein	- none -	Cytoplasmic
_ATCC12478_M391184	CDS	contig1	11322	12224	903	300	+	putative hydrolase	- none -	Cytoplasmic Membrane
_ATCC12478_M391185	CDS	contig1	12997	13335	339	112	+	Protein secretion chaperonin CsaA	- none -	Cytoplasmic
_ATCC12478_M391194	CDS	contig126	7668	7228	441	146	-	hypothetical protein	- none -	Cytoplasmic Membrane
_ATCC12478_M391196	CDS	contig126	9381	9187	195	64	-	hypothetical protein	- none -	Cytoplasmic Membrane
_ATCC12478_M391224	CDS	contig32	857	432	426	141	-	hypothetical protein	- none -	Unknown
_ATCC12478_M391234	CDS	contig72	5912	7459	1548	515	+	Cyclohexanone monooxygenase (EC 1.14.13.22)	- none -	Cytoplasmic
_ATCC12478_M391237	CDS	contig467	1449	970	480	159	-	hypothetical protein	- none -	Cytoplasmic Membrane
_ATCC12478_M391238	CDS	contig467	1864	1541	324	107	-	hypothetical protein	- none -	Cytoplasmic Membrane
_ATCC12478_M391240	CDS	contig467	2680	3105	426	141	+	Signal transduction histidine kinase	- none -	Unknown
_ATCC12478_M391242	CDS	contig467	4374	4571	198	65	+	hypothetical protein	- none -	Unknown
_ATCC12478_M391254	CDS	contig8	1144	641	504	167	-	CG2839-PA	- none -	Cytoplasmic
_ATCC12478_M391255	CDS	contig66	2089	11	2079	692	-	transposase	- none -	Cytoplasmic
_ATCC12478_M391256	CDS	contig66	2341	2096	246	81	-	hypothetical protein	- none -	Cytoplasmic Membrane
_ATCC12478_M391257	CDS	contig66	2813	2373	441	146	-	Mobile element protein	- none -	Unknown
_ATCC12478_M391258	CDS	contig66	3255	3055	201	66	-	hypothetical protein	- none -	Unknown
_ATCC12478_M391259	CDS	contig470	1047	7	1041	346	-	Tyrosine recombinase XerD	- none -	Cytoplasmic
_ATCC12478_M391260	CDS	contig471	1997	1047	951	316	-	probable integrase/recombinase	- none -	Cytoplasmic
_ATCC12478_M391261	CDS	contig472	3193	1994	1200	399	-	probable integrase/recombinase	- none -	Cytoplasmic Membrane
_ATCC12478_M391267	CDS	contig171	89	460	372	123	+	hypothetical protein	- none -	Cytoplasmic Membrane
_ATCC12478_M391268	CDS	contig171	2771	2652	120	39	-	hypothetical protein	- none -	Cytoplasmic Membrane
_ATCC12478_M391269	CDS	contig64	294	136	159	52	-	hypothetical protein	- none -	Unknown
_ATCC12478_M391270	CDS	contig65	2071	1724	348	115	-	hypothetical protein	- none -	Unknown
_ATCC12478_M391276	CDS	contig172	183	464	282	93	+	hypothetical protein	- none -	Cytoplasmic Membrane
_ATCC12478_M391277	CDS	contig172	975	700	276	91	-	hypothetical protein	- none -	Unknown
_ATCC12478_M391278	CDS	contig172	1703	1825	123	40	+	hypothetical protein	- none -	Unknown
_ATCC12478_M391280	CDS	contig461	14	832	819	272	+	PE-PGRS family protein	PPE gene cluster in Mycobacteria	Cytoplasmic Membrane
_ATCC12478_M391281	CDS	contig461	1345	1118	228	75	-	hypothetical protein	- none -	Cytoplasmic Membrane
_ATCC12478_M391289	CDS	contig52	20	1696	1677	558	+	Mobile element protein	- none -	Cytoplasmic
_ATCC12478_M391290	CDS	contig22	274	140	135	44	-	hypothetical protein	- none -	Unknown
_ATCC12478_M391296	CDS	contig135	1037	1393	357	118	+	hypothetical protein	- none -	Cytoplasmic Membrane
_ATCC12478_M391297	CDS	contig580	284	1174	891	296	+	PE-PGRS family protein	PPE gene cluster in Mycobacteria	Extracellular
_ATCC12478_M391299	CDS	contig209	1370	1026	345	114	-	PE-PGRS FAMILY PROTEIN	- none -	Unknown
_ATCC12478_M391300	CDS	contig568	44	169	126	41	+	hypothetical protein	- none -	Cytoplasmic Membrane
_ATCC12478_M391301	CDS	contig568	356	231	126	41	-	hypothetical protein	- none -	Unknown
_ATCC12478_M391302	CDS	contig568	1318	371	948	315	-	hypothetical protein	- none -	Unknown
_ATCC12478_M391303	CDS	contig548	1250	1098	153	50	-	hypothetical protein	- none -	Cytoplasmic Membrane
_ATCC12478_M391305	CDS	contig120	1298	1462	165	54	+	hypothetical protein	- none -	Unknown
_ATCC12478_M391309	CDS	contig584	808	966	159	52	+	hypothetical protein	- none -	Extracellular
_ATCC12478_M391310	CDS	contig584	1279	1401	123	40	+	hypothetical protein	- none -	Extracellular
_ATCC12478_M391313	CDS	contig515	47	295	249	82	+	hypothetical protein	- none -	Unknown
_ATCC12478_M391321	CDS	contig206	116	301	186	61	+	hypothetical protein	- none -	Unknown
_ATCC12478_M391324	CDS	contig201	1020	907	114	37	-	hypothetical protein	- none -	Extracellular
_ATCC12478_M391325	CDS	contig525	152	24	129	42	-	hypothetical protein	- none -	Unknown
_ATCC12478_M391328	CDS	contig491	283	396	114	37	+	hypothetical protein	- none -	Cytoplasmic Membrane
_ATCC12478_M391338	CDS	contig562	240	109	132	43	-	hypothetical protein	- none -	Unknown
_ATCC12478_M391347	CDS	contig0	7280	8299	1020	339	+	hypothetical protein	- none -	Cytoplasmic Membrane
_ATCC12478_M391351	CDS	contig0	14486	14719	234	77	+	hypothetical protein	- none -	Unknown
_ATCC12478_M391356	CDS	contig0	17156	16059	1098	365	-	Mobile element protein	- none -	Cytoplasmic
_ATCC12478_M391365	CDS	contig0	24167	23844	324	107	-	Serine/threonine-protein kinase PknA (EC 2.7.11.1)	- none -	Cytoplasmic Membrane
_ATCC12478_M391414	CDS	contig0	74722	74844	123	40	+	hypothetical protein	- none -	Unknown
_ATCC12478_M391419	CDS	contig0	79099	79221	123	40	+	hypothetical protein	- none -	Unknown
_ATCC12478_M391421	CDS	contig0	80419	80856	438	145	+	FIG00830366: hypothetical protein	- none -	Cytoplasmic Membrane
_ATCC12478_M391422	CDS	contig0	81027	81671	645	214	+	hypothetical protein	- none -	Unknown
_ATCC12478_M391429	CDS	contig0	88418	88966	549	182	+	nitroreductase	- none -	Cytoplasmic
_ATCC12478_M391430	CDS	contig0	91974	89215	2760	919	-	Cation-transporting ATPase, E1-E2 family	- none -	Cytoplasmic Membrane
_ATCC12478_M391432	CDS	contig0	93608	93429	180	59	-	hypothetical protein	- none -	Cytoplasmic
_ATCC12478_M391439	CDS	contig0	101206	100430	777	258	-	hypothetical protein	- none -	Cytoplasmic
_ATCC12478_M391440	CDS	contig0	101632	101778	147	48	+	hypothetical protein	- none -	Unknown
_ATCC12478_M391441	CDS	contig0	102696	101920	777	258	-	putative cytochrome P450 hydroxylase	- none -	Cytoplasmic Membrane
_ATCC12478_M391443	CDS	contig0	104071	104253	183	60	+	hypothetical protein	- none -	Cytoplasmic Membrane
_ATCC12478_M391458	CDS	contig0	123398	122469	930	309	-	LysR family transcriptional regulatory protein	- none -	Cytoplasmic
_ATCC12478_M391459	CDS	contig0	123520	124632	1113	370	+	Hypothetical protein HNE_2486	- none -	Unknown
_ATCC12478_M391460	CDS	contig0	124665	125252	588	195	+	unknown	- none -	Cytoplasmic
_ATCC12478_M391484	CDS	contig0	149501	148839	663	220	-	Alkyl hydroperoxide reductase subunit C-like protein	Oxidative stress, Rubrerythrin, Thioredoxin-disulfide reductase	Cytoplasmic
_ATCC12478_M391490	CDS	contig0	156572	156405	168	55	-	hypothetical protein	- none -	Unknown
_ATCC12478_M391492	CDS	contig0	158193	157978	216	71	-	hypothetical protein	- none -	Unknown
_ATCC12478_M391504	CDS	contig0	170056	168815	1242	413	-	putative ammonia monooxygenase	- none -	Cytoplasmic Membrane
_ATCC12478_M391505	CDS	contig0	171145	170060	1086	361	-	hypothetical protein	- none -	Cytoplasmic
_ATCC12478_M391519	CDS	contig0	188045	189085	1041	346	+	PE-PGRS FAMILY PROTEIN	- none -	Cytoplasmic Membrane
_ATCC12478_M391556	CDS	contig0	228453	228289	165	54	-	hypothetical protein	- none -	Unknown
_ATCC12478_M391557	CDS	contig0	228490	228774	285	94	+	hypothetical protein	- none -	Unknown
_ATCC12478_M391593	CDS	contig0	263971	264111	141	46	+	hypothetical protein	- none -	Unknown
_ATCC12478_M391606	CDS	contig0	279139	279288	150	49	+	hypothetical protein	- none -	Cytoplasmic
_ATCC12478_M391647	CDS	contig0	324615	323821	795	264	-	hypothetical protein	- none -	Unknown
_ATCC12478_M391665	CDS	contig0	344332	343769	564	187	-	hypothetical protein	- none -	Cytoplasmic Membrane
_ATCC12478_M391667	CDS	contig0	345289	345513	225	74	+	hypothetical protein	- none -	Unknown
_ATCC12478_M391675	CDS	contig0	355533	355712	180	59	+	hypothetical protein	- none -	Unknown
_ATCC12478_M391685	CDS	contig0	373406	373200	207	68	-	hypothetical protein	- none -	Cytoplasmic
_ATCC12478_M391689	CDS	contig0	376752	376534	219	72	-	hypothetical protein	- none -	Unknown
_ATCC12478_M391723	CDS	contig0	412837	412974	138	45	+	hypothetical protein	- none -	Unknown
_ATCC12478_M391726	CDS	contig0	417308	417493	186	61	+	hypothetical protein	- none -	Unknown
_ATCC12478_M391766	CDS	contig0	462728	462519	210	69	-	hypothetical protein	- none -	Extracellular
_ATCC12478_M391767	CDS	contig0	463688	463485	204	67	-	hypothetical protein	- none -	Unknown
_ATCC12478_M391771	CDS	contig0	467795	467914	120	39	+	hypothetical protein	- none -	Unknown
_ATCC12478_M391803	CDS	contig0	505225	505341	117	38	+	hypothetical protein	- none -	Unknown
_ATCC12478_M391804	CDS	contig0	506017	507072	1056	351	+	hypothetical protein	- none -	Cytoplasmic
_ATCC12478_M391817	CDS	contig0	519250	520053	804	267	+	Uridine phosphorylase (EC 2.4.2.3)	pyrimidine conversions	Cytoplasmic Membrane
_ATCC12478_M391827	CDS	contig0	527511	527212	300	99	-	PE-PGRS family protein	PPE gene cluster in Mycobacteria	Extracellular
_ATCC12478_M391836	CDS	contig0	543249	543845	597	198	+	hypothetical protein	- none -	Cytoplasmic Membrane
_ATCC12478_M391837	CDS	contig0	544559	543972	588	195	-	hypothetical protein	- none -	Cytoplasmic Membrane
_ATCC12478_M391839	CDS	contig0	545779	545567	213	70	-	hypothetical protein	- none -	Unknown
_ATCC12478_M391840	CDS	contig0	546286	546447	162	53	+	hypothetical protein	- none -	Unknown
_ATCC12478_M391852	CDS	contig0	559594	558419	1176	391	-	D amino acid oxidase (DAO) family (EC 1.4.3.3)	- none -	Cytoplasmic
_ATCC12478_M391853	CDS	contig0	560514	559591	924	307	-	oxidoreductase-like	- none -	Cytoplasmic
_ATCC12478_M391855	CDS	contig0	562920	561952	969	322	-	dTDP-glucose 4,6-dehydratase (EC 4.2.1.46)"	Rhamnose containing glycans, dTDP-rhamnose synthesis	Cytoplasmic
_ATCC12478_M391894	CDS	contig0	603588	603475	114	37	-	hypothetical protein	- none -	Cytoplasmic
_ATCC12478_M391895	CDS	contig0	604139	604318	180	59	+	hypothetical protein	- none -	Cytoplasmic Membrane
_ATCC12478_M391901	CDS	contig0	613823	614014	192	63	+	hypothetical protein	- none -	Unknown
_ATCC12478_M391909	CDS	contig0	621318	621121	198	65	-	hypothetical protein	- none -	Unknown
_ATCC12478_M391911	CDS	contig0	622260	622460	201	66	+	hypothetical protein	- none -	Unknown
_ATCC12478_M391913	CDS	contig0	624434	624856	423	140	+	PROBABLE LIPOPROTEIN LPQS	- none -	Cytoplasmic Membrane
_ATCC12478_M391966	CDS	contig0	681148	681026	123	40	-	hypothetical protein	- none -	Unknown
_ATCC12478_M391967	CDS	contig0	681185	681358	174	57	+	hypothetical protein	- none -	Unknown
_ATCC12478_M391968	CDS	contig0	681395	681820	426	141	+	hypothetical protein	- none -	Unknown
_ATCC12478_M391975	CDS	contig0	687248	687018	231	76	-	Molybdopterin biosynthesis protein MoeA	Molybdenum cofactor biosynthesis	Unknown
_ATCC12478_M392001	CDS	contig0	715067	714819	249	82	-	hypothetical protein	- none -	Cytoplasmic Membrane
_ATCC12478_M392008	CDS	contig0	722646	722143	504	167	-	hypothetical protein	- none -	Cytoplasmic Membrane
_ATCC12478_M392009	CDS	contig0	722813	722965	153	50	+	hypothetical protein	- none -	Unknown
_ATCC12478_M392037	CDS	contig0	749242	749129	114	37	-	hypothetical protein	- none -	Extracellular
_ATCC12478_M392042	CDS	contig0	754064	754396	333	110	+	hypothetical protein	- none -	Unknown
_ATCC12478_M392050	CDS	contig0	760496	760630	135	44	+	FIG00545624: hypothetical protein	- none -	Cytoplasmic Membrane
_ATCC12478_M392088	CDS	contig0	803085	803342	258	85	+	hypothetical protein	- none -	Unknown
_ATCC12478_M392096	CDS	contig0	808525	808722	198	65	+	hypothetical protein	- none -	Unknown
_ATCC12478_M392112	CDS	contig0	823821	824309	489	162	+	Possible membrane protein	- none -	Extracellular
_ATCC12478_M392143	CDS	contig0	856961	856341	621	206	-	hypothetical protein	- none -	Unknown
_ATCC12478_M392144	CDS	contig0	857470	856955	516	171	-	hypothetical protein	- none -	Unknown
_ATCC12478_M392147	CDS	contig0	858387	858268	120	39	-	hypothetical protein	- none -	Cytoplasmic Membrane
_ATCC12478_M392148	CDS	contig0	859173	858451	723	240	-	hypothetical protein	- none -	Cytoplasmic
_ATCC12478_M392156	CDS	contig0	866674	866835	162	53	+	hypothetical protein	- none -	Cytoplasmic Membrane
_ATCC12478_M392165	CDS	contig0	873815	874006	192	63	+	doxorubicin biosynthesis enzyme DnrV	- none -	Unknown
_ATCC12478_M392189	CDS	contig0	892876	892505	372	123	-	Cyanoglobin; Hemoglobin-like protein HbN	Bacterial hemoglobins	Unknown
_ATCC12478_M392195	CDS	contig0	901972	901172	801	266	-	hypothetical protein	- none -	Cytoplasmic
_ATCC12478_M392196	CDS	contig0	902940	902131	810	269	-	hypothetical protein	- none -	Unknown
_ATCC12478_M392202	CDS	contig0	922211	918126	4086	1361	-	Possible restriction /modification enzyme	- none -	Cytoplasmic
_ATCC12478_M392203	CDS	contig0	925090	922223	2868	955	-	Type III restriction-modification system methylation subunit (EC 2.1.1.72)	Restriction-Modification System	Cytoplasmic
_ATCC12478_M392204	CDS	contig0	930228	925087	5142	1713	-	Helicase, C-terminal:Type III restriction enzyme, res subunit:DEAD/DEAH box helicase, N-terminal	- none -	Cytoplasmic Membrane
_ATCC12478_M392207	CDS	contig0	932337	932221	117	38	-	hypothetical protein	- none -	Unknown
_ATCC12478_M392208	CDS	contig0	932350	932658	309	102	+	hypothetical protein	- none -	Cytoplasmic
_ATCC12478_M392209	CDS	contig0	932961	933758	798	265	+	ATP-utilizing enzymes of the PP-loop superfamily	- none -	Cytoplasmic
_ATCC12478_M392210	CDS	contig0	933755	934411	657	218	+	Circadian phase modifier	- none -	Cytoplasmic Membrane
_ATCC12478_M392211	CDS	contig0	934408	935574	1167	388	+	hypothetical protein	- none -	Cytoplasmic
_ATCC12478_M392212	CDS	contig0	936753	935581	1173	390	-	hypothetical protein	- none -	Cytoplasmic Membrane
_ATCC12478_M392273	CDS	contig0	1006533	1006742	210	69	+	hypothetical protein	- none -	Unknown
_ATCC12478_M392284	CDS	contig0	1017020	1016052	969	322	-	Thiazolinyl imide reductase	- none -	Cytoplasmic
_ATCC12478_M392297	CDS	contig0	1029974	1029630	345	114	-	hypothetical protein	- none -	Cytoplasmic
_ATCC12478_M392331	CDS	contig0	1053937	1053818	120	39	-	hypothetical protein	- none -	Unknown
_ATCC12478_M392339	CDS	contig0	1061357	1060293	1065	354	-	hypothetical protein	- none -	Cytoplasmic Membrane
_ATCC12478_M392340	CDS	contig0	1061611	1061447	165	54	-	hypothetical protein	- none -	Unknown
_ATCC12478_M392369	CDS	contig0	1088537	1088740	204	67	+	hypothetical protein	- none -	Unknown
_ATCC12478_M392401	CDS	contig0	1118347	1118580	234	77	+	Dihydroneopterin aldolase (EC 4.1.2.25)	Folate Biosynthesis	Cytoplasmic
_ATCC12478_M392417	CDS	contig0	1135587	1134460	1128	375	-	putative ADP-ribosylglycohydrolase	- none -	Cytoplasmic Membrane
_ATCC12478_M392418	CDS	contig0	1137218	1135668	1551	516	-	hypothetical protein	- none -	Cytoplasmic Membrane
_ATCC12478_M392421	CDS	contig0	1138745	1139101	357	118	+	hypothetical protein	- none -	Cytoplasmic
_ATCC12478_M392423	CDS	contig0	1141307	1140171	1137	378	-	Histidinol-phosphate aminotransferase (EC 2.6.1.9)	Histidine Biosynthesis	Cytoplasmic
_ATCC12478_M392425	CDS	contig0	1142909	1142772	138	45	-	hypothetical protein	- none -	Unknown
_ATCC12478_M392426	CDS	contig0	1143128	1143319	192	63	+	hypothetical protein	- none -	Unknown
_ATCC12478_M392427	CDS	contig0	1145064	1143277	1788	595	-	N-acyl-D-aspartate/D-glutamate deacylase	- none -	Cytoplasmic
_ATCC12478_M392431	CDS	contig0	1148132	1148350	219	72	+	hypothetical protein	- none -	Cytoplasmic Membrane
_ATCC12478_M392454	CDS	contig0	1176494	1173339	3156	1051	-	Fe-S protein, homolog of lactate dehydrogenase SO1521	- none -	Cytoplasmic Membrane
_ATCC12478_M392464	CDS	contig0	1187689	1187910	222	73	+	hypothetical protein	- none -	Unknown
_ATCC12478_M392468	CDS	contig0	1192403	1193350	948	315	+	hypothetical protein	- none -	Cytoplasmic Membrane
_ATCC12478_M392473	CDS	contig0	1201108	1200914	195	64	-	PE-PGRS FAMILY PROTEIN	- none -	Extracellular
_ATCC12478_M392514	CDS	contig0	1250211	1249885	327	108	-	hypothetical protein	- none -	Unknown
_ATCC12478_M392523	CDS	contig0	1260149	1259409	741	246	-	hypothetical protein	- none -	Unknown
_ATCC12478_M392524	CDS	contig0	1261201	1260350	852	283	-	hypothetical protein	- none -	Cytoplasmic
_ATCC12478_M392525	CDS	contig0	1262589	1261234	1356	451	-	hypothetical protein	- none -	Unknown
_ATCC12478_M392526	CDS	contig0	1263180	1262593	588	195	-	hypothetical protein	- none -	Cytoplasmic Membrane
_ATCC12478_M392527	CDS	contig0	1264910	1263177	1734	577	-	hypothetical protein	- none -	Cytoplasmic
_ATCC12478_M392528	CDS	contig0	1265818	1264907	912	303	-	hypothetical protein	- none -	Unknown
_ATCC12478_M392529	CDS	contig0	1267418	1265826	1593	530	-	ATPase associated with various cellular activities, AAA_3	- none -	Cytoplasmic
_ATCC12478_M392543	CDS	contig0	1283256	1283095	162	53	-	hypothetical protein	- none -	Cytoplasmic
_ATCC12478_M392555	CDS	contig0	1296188	1296340	153	50	+	hypothetical protein	- none -	Unknown
_ATCC12478_M392556	CDS	contig0	1296322	1296969	648	215	+	hypothetical protein	- none -	Cytoplasmic Membrane
_ATCC12478_M392564	CDS	contig0	1309350	1309640	291	96	+	hypothetical protein	- none -	Unknown
_ATCC12478_M392597	CDS	contig0	1342150	1342007	144	47	-	hypothetical protein	- none -	Extracellular
_ATCC12478_M392598	CDS	contig0	1342151	1342276	126	41	+	hypothetical protein	- none -	Unknown
_ATCC12478_M392618	CDS	contig0	1362478	1362329	150	49	-	hypothetical protein	- none -	Unknown
_ATCC12478_M392648	CDS	contig0	1393339	1393473	135	44	+	hypothetical protein	- none -	Extracellular
_ATCC12478_M392657	CDS	contig0	1403862	1404503	642	213	+	hypothetical protein	- none -	Cytoplasmic
_ATCC12478_M392662	CDS	contig0	1408727	1408230	498	165	-	hypothetical protein	- none -	Unknown
_ATCC12478_M392663	CDS	contig0	1409386	1408943	444	147	-	hypothetical protein	- none -	Unknown
_ATCC12478_M392664	CDS	contig0	1411021	1409456	1566	521	-	hypothetical protein	- none -	Extracellular
_ATCC12478_M392667	CDS	contig0	1413986	1413864	123	40	-	hypothetical protein	- none -	Unknown
_ATCC12478_M392671	CDS	contig0	1415882	1416301	420	139	+	hypothetical protein	- none -	Cytoplasmic
_ATCC12478_M392672	CDS	contig0	1416539	1416336	204	67	-	hypothetical protein	- none -	Cytoplasmic Membrane
_ATCC12478_M392673	CDS	contig0	1417468	1416641	828	275	-	hypothetical protein	- none -	Cytoplasmic
_ATCC12478_M392674	CDS	contig0	1419885	1417465	2421	806	-	hypothetical protein	- none -	Extracellular
_ATCC12478_M392675	CDS	contig0	1420740	1420504	237	78	-	hypothetical protein	- none -	Cytoplasmic Membrane
_ATCC12478_M392677	CDS	contig0	1421307	1421089	219	72	-	PE family protein	- none -	Unknown
_ATCC12478_M392704	CDS	contig0	1443460	1443332	129	42	-	hypothetical protein	- none -	Cytoplasmic Membrane
_ATCC12478_M392709	CDS	contig0	1448554	1448360	195	64	-	hypothetical protein	- none -	Cytoplasmic
_ATCC12478_M392741	CDS	contig0	1481719	1481865	147	48	+	hypothetical protein	- none -	Unknown
_ATCC12478_M392750	CDS	contig0	1492242	1492048	195	64	-	hypothetical protein	- none -	Unknown
_ATCC12478_M392752	CDS	contig0	1493012	1494535	1524	507	+	hypothetical protein	- none -	Cytoplasmic
_ATCC12478_M392756	CDS	contig0	1497761	1495662	2100	699	-	hypothetical protein	- none -	Cytoplasmic
_ATCC12478_M392758	CDS	contig0	1499185	1498091	1095	364	-	phage integrase family protein	- none -	Cytoplasmic
_ATCC12478_M392760	CDS	contig0	1502169	1501924	246	81	-	hypothetical protein	- none -	Cytoplasmic
_ATCC12478_M392762	CDS	contig0	1505283	1506512	1230	409	+	Type I restriction-modification system, specificity subunit S (EC 3.1.21.3)"	Restriction-Modification System, Type I Restriction-Modification	Cytoplasmic
_ATCC12478_M392766	CDS	contig0	1509935	1510669	735	244	+	hypothetical protein	- none -	Unknown
_ATCC12478_M392767	CDS	contig0	1510757	1511023	267	88	+	hypothetical protein	- none -	Cytoplasmic
_ATCC12478_M392768	CDS	contig0	1511514	1511113	402	133	-	conserved hypothetical protein	- none -	Cytoplasmic
_ATCC12478_M392774	CDS	contig0	1518580	1518720	141	46	+	hypothetical protein	- none -	Unknown
_ATCC12478_M392783	CDS	contig0	1532356	1532225	132	43	-	hypothetical protein	- none -	Unknown
_ATCC12478_M392787	CDS	contig0	1541594	1543315	1722	573	+	hypothetical protein	- none -	Cytoplasmic Membrane
_ATCC12478_M392811	CDS	contig0	1570074	1567009	3066	1021	-	hypothetical protein	- none -	Cytoplasmic
_ATCC12478_M392829	CDS	contig0	1592940	1592245	696	231	-	similar to Phospholipid N-methyltransferase	- none -	Cytoplasmic
_ATCC12478_M392830	CDS	contig0	1593560	1592937	624	207	-	DedA-related protein	- none -	Cytoplasmic Membrane
_ATCC12478_M392836	CDS	contig0	1602687	1601500	1188	395	-	hypothetical protein	- none -	Cytoplasmic
_ATCC12478_M392837	CDS	contig0	1603108	1603473	366	121	+	PPE family protein	CBSS-164757.7.peg.5020	Unknown
_ATCC12478_M392838	CDS	contig0	1603487	1603642	156	51	+	hypothetical protein	- none -	Unknown
_ATCC12478_M392880	CDS	contig0	1648074	1654400	6327	2108	+	Malonyl CoA-acyl carrier protein transacylase (EC 2.3.1.39)	Fatty Acid Biosynthesis FASII	Cytoplasmic Membrane
_ATCC12478_M392881	CDS	contig0	1654397	1655761	1365	454	+	8-amino-7-oxononanoate synthase (EC 2.3.1.47)	Biotin biosynthesis, Biotin biosynthesis Experimental, Biotin synthesis cluster	Cytoplasmic
_ATCC12478_M392900	CDS	contig0	1672020	1671259	762	253	-	hydrolase, alpha/beta fold family	- none -	Cytoplasmic
_ATCC12478_M392901	CDS	contig0	1672187	1672017	171	56	-	hypothetical protein	- none -	Unknown
_ATCC12478_M392904	CDS	contig0	1675551	1675781	231	76	+	hypothetical protein	- none -	Cytoplasmic
_ATCC12478_M392909	CDS	contig0	1679255	1678884	372	123	-	hypothetical protein	- none -	Unknown
_ATCC12478_M392914	CDS	contig0	1683577	1683762	186	61	+	hypothetical protein	- none -	Unknown
_ATCC12478_M392934	CDS	contig0	1702011	1702436	426	141	+	hypothetical protein	- none -	Cytoplasmic Membrane
_ATCC12478_M392948	CDS	contig0	1711496	1712389	894	297	+	putative (R)-specific enoyl-CoA hydratase	- none -	Cytoplasmic
_ATCC12478_M392953	CDS	contig0	1714546	1714878	333	110	+	hypothetical protein	- none -	Unknown
_ATCC12478_M392965	CDS	contig0	1727793	1726549	1245	414	-	Phytanoyl-CoA dioxygenase	- none -	Cytoplasmic
_ATCC12478_M392966	CDS	contig0	1727847	1728560	714	237	+	transcriptional regulator, IclR family protein, putative	- none -	Cytoplasmic
_ATCC12478_M392967	CDS	contig0	1728743	1728907	165	54	+	hypothetical protein	- none -	Unknown
_ATCC12478_M392973	CDS	contig0	1733498	1732755	744	247	-	hypothetical protein	- none -	Cytoplasmic Membrane
_ATCC12478_M392977	CDS	contig0	1739826	1738468	1359	452	-	hypothetical protein	- none -	Cytoplasmic
_ATCC12478_M392978	CDS	contig0	1739932	1741548	1617	538	+	Long-chain-fatty-acid--CoA ligase (EC 6.2.1.3)	Biotin biosynthesis, Biotin synthesis cluster, Fatty acid metabolism cluster	Cytoplasmic
_ATCC12478_M392980	CDS	contig0	1743004	1743468	465	154	+	cAMP-binding proteins - catabolite gene activator and regulatory subunit of cAMP-dependent protein kinases	CBSS-479431.5.peg.3955, cAMP signaling in bacteria	Cytoplasmic Membrane
_ATCC12478_M392996	CDS	contig0	1761152	1761313	162	53	+	hypothetical protein	- none -	Cytoplasmic
_ATCC12478_M392997	CDS	contig0	1761747	1762604	858	285	+	hypothetical protein	- none -	Unknown
_ATCC12478_M392998	CDS	contig0	1762611	1762928	318	105	+	RD1 region associated protein Rv3865	ESAT-6 proteins secretion system in Actinobacteria	Cytoplasmic
_ATCC12478_M392999	CDS	contig0	1763094	1763645	552	183	+	hypothetical protein	- none -	Unknown
_ATCC12478_M393007	CDS	contig0	1773440	1773297	144	47	-	hypothetical protein	- none -	Cytoplasmic Membrane
_ATCC12478_M393012	CDS	contig0	1781036	1777632	3405	1134	-	PPE family protein	CBSS-164757.7.peg.5020	Cytoplasmic Membrane
_ATCC12478_M393045	CDS	contig0	1818676	1817531	1146	381	-	hypothetical protein	- none -	Cytoplasmic Membrane
_ATCC12478_M393050	CDS	contig0	1823748	1823557	192	63	-	hypothetical protein	- none -	Unknown
_ATCC12478_M393051	CDS	contig0	1824088	1824282	195	64	+	hypothetical protein	- none -	Cytoplasmic Membrane
_ATCC12478_M393054	CDS	contig0	1825126	1825007	120	39	-	hypothetical protein	- none -	Unknown
_ATCC12478_M393057	CDS	contig0	1826215	1826436	222	73	+	hypothetical protein	- none -	Unknown
_ATCC12478_M393067	CDS	contig0	1837785	1837306	480	159	-	hypothetical protein	- none -	Unknown
_ATCC12478_M393069	CDS	contig0	1840161	1839589	573	190	-	transcriptional regulator, TetR family	- none -	Cytoplasmic
_ATCC12478_M393073	CDS	contig0	1843224	1843066	159	52	-	hypothetical protein	- none -	Unknown
_ATCC12478_M393076	CDS	contig0	1846050	1845706	345	114	-	hypothetical protein	- none -	Unknown
_ATCC12478_M393077	CDS	contig0	1855628	1846047	9582	3193	-	hypothetical protein	- none -	Unknown
_ATCC12478_M393078	CDS	contig0	1855956	1855645	312	103	-	insecticidal toxin complex protein	- none -	Cytoplasmic Membrane
_ATCC12478_M393079	CDS	contig0	1857612	1856407	1206	401	-	hypothetical protein	- none -	Cytoplasmic
_ATCC12478_M393080	CDS	contig0	1857639	1860044	2406	801	+	hypothetical protein	- none -	Cytoplasmic
_ATCC12478_M393081	CDS	contig0	1862769	1860883	1887	628	-	hypothetical protein	- none -	Unknown
_ATCC12478_M393135	CDS	contig0	1918407	1918541	135	44	+	hypothetical protein	- none -	Unknown
_ATCC12478_M393147	CDS	contig0	1930169	1930474	306	101	+	Nitrogen regulatory protein P-II	Ammonia assimilation	Cytoplasmic
_ATCC12478_M393159	CDS	contig0	1941380	1941604	225	74	+	hypothetical protein	- none -	Unknown
_ATCC12478_M393164	CDS	contig0	1945538	1944765	774	257	-	methyltransferase	- none -	Cytoplasmic
_ATCC12478_M393168	CDS	contig0	1949903	1949010	894	297	-	hypothetical protein	- none -	Cytoplasmic
_ATCC12478_M393175	CDS	contig0	1957072	1956827	246	81	-	hypothetical protein	- none -	Cytoplasmic Membrane
_ATCC12478_M393184	CDS	contig0	1975458	1975288	171	56	-	hypothetical protein	- none -	Extracellular
_ATCC12478_M393200	CDS	contig0	2019445	2019278	168	55	-	hypothetical protein	- none -	Unknown
_ATCC12478_M393214	CDS	contig0	2037082	2037285	204	67	+	hypothetical protein	- none -	Unknown
_ATCC12478_M393215	CDS	contig0	2037494	2038336	843	280	+	hypothetical membrane protein	- none -	Unknown
_ATCC12478_M393217	CDS	contig0	2040764	2040591	174	57	-	hypothetical protein	- none -	Unknown
_ATCC12478_M393220	CDS	contig0	2044696	2044583	114	37	-	hypothetical protein	- none -	Cytoplasmic Membrane
_ATCC12478_M393221	CDS	contig0	2045984	2044701	1284	427	-	hypothetical protein	- none -	Cytoplasmic
_ATCC12478_M393222	CDS	contig0	2046925	2045993	933	310	-	TPR repeat:Tetratricopeptide TPR_3:Tetratricopeptide TPR_4	- none -	Cytoplasmic
_ATCC12478_M393223	CDS	contig0	2047162	2046965	198	65	-	hypothetical protein	- none -	Unknown
_ATCC12478_M393224	CDS	contig0	2050411	2047208	3204	1067	-	Lanthionine biosynthesis protein LanM	Lanthionine Synthetases	Cytoplasmic
_ATCC12478_M393225	CDS	contig0	2050755	2050591	165	54	-	hypothetical protein	- none -	Unknown
_ATCC12478_M393226	CDS	contig0	2051119	2051973	855	284	+	hypothetical protein	- none -	Unknown
_ATCC12478_M393234	CDS	contig0	2060862	2060743	120	39	-	hypothetical protein	- none -	Extracellular
_ATCC12478_M393262	CDS	contig0	2083781	2083984	204	67	+	hypothetical protein	- none -	Unknown
_ATCC12478_M393267	CDS	contig0	2089988	2090137	150	49	+	hypothetical protein	- none -	Cytoplasmic Membrane
_ATCC12478_M393269	CDS	contig0	2093884	2092325	1560	519	-	probable amino acid decarboxylase	- none -	Cytoplasmic
_ATCC12478_M393282	CDS	contig0	2106004	2106237	234	77	+	hypothetical protein	- none -	Unknown
_ATCC12478_M393301	CDS	contig0	2124908	2124786	123	40	-	hypothetical protein	- none -	Unknown
_ATCC12478_M393332	CDS	contig0	2153862	2154347	486	161	+	conserved hypothetical protein	- none -	Unknown
_ATCC12478_M393333	CDS	contig0	2154557	2154964	408	135	+	hypothetical protein	- none -	Cytoplasmic
_ATCC12478_M393341	CDS	contig0	2166955	2165669	1287	428	-	Sterol desaturase	- none -	Cytoplasmic Membrane
_ATCC12478_M393409	CDS	contig0	2235453	2235148	306	101	-	hypothetical protein	- none -	Cytoplasmic Membrane
_ATCC12478_M393432	CDS	contig0	2259644	2259763	120	39	+	hypothetical protein	- none -	Unknown
_ATCC12478_M393481	CDS	contig0	2302335	2302090	246	81	-	hypothetical protein	- none -	Unknown
_ATCC12478_M393485	CDS	contig0	2305207	2305046	162	53	-	hypothetical protein	- none -	Unknown
_ATCC12478_M393506	CDS	contig0	2327476	2327790	315	104	+	hypothetical protein	- none -	Cytoplasmic
_ATCC12478_M393509	CDS	contig0	2331241	2331450	210	69	+	hypothetical protein	- none -	Cytoplasmic
_ATCC12478_M393511	CDS	contig0	2332079	2332300	222	73	+	hypothetical protein	- none -	Unknown
_ATCC12478_M393513	CDS	contig0	2334081	2334344	264	87	+	hypothetical protein	- none -	Cytoplasmic
_ATCC12478_M393514	CDS	contig0	2334428	2334589	162	53	+	hypothetical protein	- none -	Cytoplasmic
_ATCC12478_M393515	CDS	contig0	2334586	2334777	192	63	+	hypothetical protein	- none -	Unknown
_ATCC12478_M393517	CDS	contig0	2335148	2335936	789	262	+	hypothetical protein	- none -	Cytoplasmic
_ATCC12478_M393518	CDS	contig0	2335995	2336204	210	69	+	hypothetical protein	- none -	Unknown
_ATCC12478_M393526	CDS	contig0	2342211	2342486	276	91	+	hypothetical protein	- none -	Cytoplasmic Membrane
_ATCC12478_M393529	CDS	contig0	2344643	2344530	114	37	-	hypothetical protein	- none -	Unknown
_ATCC12478_M393530	CDS	contig0	2346405	2344687	1719	572	-	hypothetical protein	- none -	Cytoplasmic
_ATCC12478_M393539	CDS	contig0	2358460	2358717	258	85	+	PE-PGRS family protein	PPE gene cluster in Mycobacteria	Extracellular
_ATCC12478_M393548	CDS	contig0	2365637	2364876	762	253	-	putative methyltransferase	- none -	Cytoplasmic
_ATCC12478_M393552	CDS	contig0	2368281	2368427	147	48	+	hypothetical protein	- none -	Unknown
_ATCC12478_M393553	CDS	contig0	2368515	2368913	399	132	+	hypothetical protein	- none -	Unknown
_ATCC12478_M393564	CDS	contig0	2382069	2383304	1236	411	+	hypothetical protein	- none -	Cytoplasmic
_ATCC12478_M393566	CDS	contig0	2383906	2383718	189	62	-	hypothetical protein	- none -	Unknown
_ATCC12478_M393594	CDS	contig0	2407708	2406101	1608	535	-	hypothetical protein	- none -	Cytoplasmic
_ATCC12478_M393614	CDS	contig0	2428626	2428300	327	108	-	PE-PGRS virulence associated protein	- none -	Extracellular
_ATCC12478_M393636	CDS	contig0	2455285	2454383	903	300	-	hypothetical protein	- none -	Cytoplasmic Membrane
_ATCC12478_M393637	CDS	contig0	2456292	2455276	1017	338	-	putative fatty acid desaturase	- none -	Cytoplasmic Membrane
_ATCC12478_M393638	CDS	contig0	2457551	2456289	1263	420	-	hypothetical protein	- none -	Cytoplasmic
_ATCC12478_M393639	CDS	contig0	2458714	2457557	1158	385	-	Octaprenyl-diphosphate synthase (EC 2.5.1.-) / Dimethylallyltransferase (EC 2.5.1.1) / Geranyltranstransferase (farnesyldiphosphate synthase) (EC 2.5.1.10) / Geranylgeranyl pyrophosphate synthetase (EC 2.5.1.29)	Isoprenoid Biosynthesis	Cytoplasmic
_ATCC12478_M393651	CDS	contig0	2469217	2468012	1206	401	-	putative cytochrome P450 hydroxylase	- none -	Cytoplasmic Membrane
_ATCC12478_M393654	CDS	contig0	2471798	2472616	819	272	+	PE_PGRS family protein	- none -	Extracellular
_ATCC12478_M393655	CDS	contig0	2472925	2472647	279	92	-	hypothetical protein	- none -	Unknown
_ATCC12478_M393661	CDS	contig0	2480418	2479663	756	251	-	Flagellar hook-length control protein FliK	- none -	Unknown
_ATCC12478_M393666	CDS	contig0	2486307	2486426	120	39	+	hypothetical protein	- none -	Unknown
_ATCC12478_M393687	CDS	contig0	2504592	2505230	639	212	+	hypothetical protein	- none -	Cytoplasmic Membrane
_ATCC12478_M393691	CDS	contig0	2508151	2507804	348	115	-	hypothetical protein	- none -	Unknown
_ATCC12478_M393694	CDS	contig0	2511485	2511273	213	70	-	hypothetical protein	- none -	Unknown
_ATCC12478_M393695	CDS	contig0	2511823	2511482	342	113	-	COG1948: ERCC4-type nuclease	- none -	Cytoplasmic
_ATCC12478_M393750	CDS	contig0	2567445	2567642	198	65	+	hypothetical protein	- none -	Unknown
_ATCC12478_M393755	CDS	contig0	2574243	2573368	876	291	-	Ferredoxin, 2Fe-2S	Alanine biosynthesis, Iron-sulfur cluster assembly, Soluble cytochromes and functionally related electron carriers	Cytoplasmic Membrane
_ATCC12478_M393760	CDS	contig0	2580335	2581876	1542	513	+	Long-chain-fatty-acid--CoA ligase (EC 6.2.1.3)	Biotin biosynthesis, Biotin synthesis cluster, Fatty acid metabolism cluster	Cytoplasmic
_ATCC12478_M393770	CDS	contig0	2596273	2597049	777	258	+	integral membrane protein	- none -	Cytoplasmic Membrane
_ATCC12478_M393771	CDS	contig0	2597794	2597063	732	243	-	Carbon monoxide dehydrogenase medium chain (EC 1.2.99.2)	Carbon monoxide oxidation	Cytoplasmic Membrane
_ATCC12478_M393773	CDS	contig0	2600698	2598335	2364	787	-	Carbon monoxide dehydrogenase large chain (EC 1.2.99.2)	Carbon monoxide oxidation	Cytoplasmic
_ATCC12478_M393786	CDS	contig0	2619529	2618201	1329	442	-	hypothetical protein	- none -	Cytoplasmic
_ATCC12478_M393787	CDS	contig0	2619614	2620741	1128	375	+	hypothetical protein	- none -	Cytoplasmic Membrane
_ATCC12478_M393788	CDS	contig0	2621028	2620738	291	96	-	hypothetical protein	- none -	Unknown
_ATCC12478_M393789	CDS	contig0	2621357	2621031	327	108	-	hypothetical protein	- none -	Unknown
_ATCC12478_M393790	CDS	contig0	2621447	2621884	438	145	+	hypothetical protein	- none -	Cytoplasmic
_ATCC12478_M393791	CDS	contig0	2622204	2621890	315	104	-	hypothetical protein	- none -	Unknown
_ATCC12478_M393808	CDS	contig0	2640215	2639778	438	145	-	PE-PGRS FAMILY PROTEIN	- none -	Cytoplasmic Membrane
_ATCC12478_M393809	CDS	contig0	2640765	2641082	318	105	+	hypothetical protein	- none -	Cytoplasmic Membrane
_ATCC12478_M393834	CDS	contig0	2665659	2664235	1425	474	-	PE-PGRS family protein	PPE gene cluster in Mycobacteria	Unknown (This protein may have multiple localization sites)
_ATCC12478_M393847	CDS	contig0	2681239	2681114	126	41	-	hypothetical protein	- none -	Unknown
_ATCC12478_M393851	CDS	contig0	2686645	2685737	909	302	-	hypothetical protein	- none -	Cytoplasmic
_ATCC12478_M393853	CDS	contig0	2686966	2687853	888	295	+	Glycosyl transferase, family 2	- none -	Cytoplasmic Membrane
_ATCC12478_M393854	CDS	contig0	2688907	2688038	870	289	-	UDP-glucose 4-epimerase (EC 5.1.3.2)	Lactose and Galactose Uptake and Utilization, Rhamnose containing glycans	Cytoplasmic Membrane
_ATCC12478_M393855	CDS	contig0	2689929	2688955	975	324	-	putative glycosyl transferase	- none -	Cytoplasmic Membrane
_ATCC12478_M393858	CDS	contig0	2692348	2692157	192	63	-	hypothetical protein	- none -	Cytoplasmic
_ATCC12478_M393862	CDS	contig0	2695093	2696106	1014	337	+	hypothetical protein	- none -	Cytoplasmic
_ATCC12478_M393863	CDS	contig0	2696103	2697356	1254	417	+	putative dTDP-glucose 4,6-dehydratase( EC:4.2.1.46 )"	- none -	Cytoplasmic
_ATCC12478_M393864	CDS	contig0	2697356	2698129	774	257	+	dTDP-6-deoxy-L-hexose 3-O-methyltransferase	- none -	Cytoplasmic
_ATCC12478_M393877	CDS	contig0	2719101	2718964	138	45	-	hypothetical protein	- none -	Unknown
_ATCC12478_M393880	CDS	contig0	2727548	2727345	204	67	-	hypothetical protein	- none -	Unknown
_ATCC12478_M393882	CDS	contig0	2728077	2727895	183	60	-	hypothetical protein	- none -	Unknown
_ATCC12478_M393907	CDS	contig0	2753093	2752971	123	40	-	hypothetical protein	- none -	Unknown
_ATCC12478_M393955	CDS	contig0	2807610	2807428	183	60	-	hypothetical protein	- none -	Unknown
_ATCC12478_M393961	CDS	contig0	2812961	2814991	2031	676	+	Prolipoprotein diacylglyceryl transferase (EC 2.4.99.-)	Lipoprotein Biosynthesis	Cytoplasmic Membrane
_ATCC12478_M393993	CDS	contig0	2847317	2846409	909	302	-	2-oxo acid dehydrogenase acyltransferase catalytic domain protein	- none -	Cytoplasmic
_ATCC12478_M394011	CDS	contig0	2868927	2870072	1146	381	+	PE_PGRS family protein	- none -	Unknown
_ATCC12478_M394012	CDS	contig0	2870287	2870033	255	84	-	hypothetical protein	- none -	Unknown
_ATCC12478_M394013	CDS	contig0	2870974	2871093	120	39	+	hypothetical protein	- none -	Unknown
_ATCC12478_M394032	CDS	contig0	2906711	2906589	123	40	-	hypothetical protein	- none -	Unknown
_ATCC12478_M394055	CDS	contig0	2930920	2931216	297	98	+	hypothetical protein	- none -	Unknown
_ATCC12478_M394057	CDS	contig0	2931762	2932064	303	100	+	hypothetical protein	- none -	Unknown
_ATCC12478_M394058	CDS	contig0	2932080	2932544	465	154	+	hypothetical protein	- none -	Cytoplasmic Membrane
_ATCC12478_M394059	CDS	contig0	2932511	2933824	1314	437	+	hypothetical protein	- none -	Unknown
_ATCC12478_M394073	CDS	contig0	2950359	2950511	153	50	+	hypothetical protein	- none -	Unknown
_ATCC12478_M394089	CDS	contig0	2964599	2965066	468	155	+	hypothetical protein	- none -	Unknown
_ATCC12478_M394095	CDS	contig0	2969744	2969406	339	112	-	hypothetical protein	- none -	Cytoplasmic Membrane
_ATCC12478_M394096	CDS	contig0	2970208	2970375	168	55	+	hypothetical protein	- none -	Unknown
_ATCC12478_M394098	CDS	contig0	2971192	2973501	2310	769	+	High-affnity carbon uptake protein Hat/HatR	- none -	Cytoplasmic Membrane
_ATCC12478_M394099	CDS	contig0	2973507	2976395	2889	962	+	High-affnity carbon uptake protein Hat/HatR	- none -	Cytoplasmic
_ATCC12478_M394102	CDS	contig0	2980277	2978775	1503	500	-	PknF	- none -	Extracellular
_ATCC12478_M394104	CDS	contig0	2981265	2981065	201	66	-	hypothetical protein	- none -	Cytoplasmic
_ATCC12478_M394105	CDS	contig0	2981470	2982150	681	226	+	PknJ	- none -	Cytoplasmic Membrane
_ATCC12478_M394107	CDS	contig0	2983043	2983570	528	175	+	hypothetical protein	- none -	Cytoplasmic Membrane
_ATCC12478_M394112	CDS	contig0	2994529	2996988	2460	819	+	hypothetical protein	- none -	Cytoplasmic
_ATCC12478_M394121	CDS	contig0	3006185	3005952	234	77	-	hypothetical protein	- none -	Cytoplasmic
_ATCC12478_M394122	CDS	contig0	3007046	3006207	840	279	-	hypothetical protein	- none -	Unknown
_ATCC12478_M394123	CDS	contig0	3008509	3007034	1476	491	-	Fe-S oxidoreductase	- none -	Cytoplasmic
_ATCC12478_M394124	CDS	contig0	3011183	3008916	2268	755	-	Beta-glucosidase (EC 3.2.1.21)	- none -	Unknown
_ATCC12478_M394130	CDS	contig0	3013842	3013958	117	38	+	hypothetical protein	- none -	Cytoplasmic Membrane
_ATCC12478_M394137	CDS	contig0	3023346	3023191	156	51	-	hypothetical protein	- none -	Unknown
_ATCC12478_M394169	CDS	contig0	3064880	3064761	120	39	-	hypothetical protein	- none -	Cytoplasmic Membrane
_ATCC12478_M394175	CDS	contig0	3072545	3072820	276	91	+	hypothetical protein	- none -	Cytoplasmic Membrane
_ATCC12478_M394194	CDS	contig0	3089979	3090143	165	54	+	hypothetical protein	- none -	Cytoplasmic Membrane
_ATCC12478_M394204	CDS	contig0	3099717	3099592	126	41	-	hypothetical protein	- none -	Unknown
_ATCC12478_M394209	CDS	contig0	3106032	3106166	135	44	+	hypothetical protein	- none -	Unknown
_ATCC12478_M394215	CDS	contig0	3111771	3111475	297	98	-	FIG00824997: hypothetical protein	- none -	Cytoplasmic Membrane
_ATCC12478_M394224	CDS	contig0	3123541	3123750	210	69	+	hypothetical protein	- none -	Unknown
_ATCC12478_M394236	CDS	contig0	3134852	3135064	213	70	+	hypothetical protein	- none -	Unknown
_ATCC12478_M394238	CDS	contig0	3137163	3137438	276	91	+	hypothetical protein	- none -	Unknown
_ATCC12478_M394253	CDS	contig0	3151452	3151607	156	51	+	hypothetical protein	- none -	Unknown
_ATCC12478_M394254	CDS	contig0	3151743	3151904	162	53	+	hypothetical protein	- none -	Cytoplasmic Membrane
_ATCC12478_M394296	CDS	contig0	3199162	3199031	132	43	-	hypothetical protein	- none -	Unknown
_ATCC12478_M394334	CDS	contig0	3239271	3239981	711	236	+	hypothetical protein	- none -	Cytoplasmic
_ATCC12478_M394342	CDS	contig0	3247171	3247320	150	49	+	hypothetical protein	- none -	Cytoplasmic Membrane
_ATCC12478_M394349	CDS	contig0	3254052	3254213	162	53	+	hypothetical protein	- none -	Cytoplasmic Membrane
_ATCC12478_M394365	CDS	contig0	3266950	3267108	159	52	+	hypothetical protein	- none -	Unknown
_ATCC12478_M394374	CDS	contig0	3274522	3274833	312	103	+	hypothetical protein	- none -	Cytoplasmic Membrane
_ATCC12478_M394394	CDS	contig0	3293731	3291428	2304	767	-	hypothetical protein	- none -	Cytoplasmic
_ATCC12478_M394395	CDS	contig0	3294115	3293771	345	114	-	hypothetical protein	- none -	Cytoplasmic
_ATCC12478_M394396	CDS	contig0	3295143	3294229	915	304	-	aminoglycoside phosphotransferase	- none -	Cytoplasmic
_ATCC12478_M394408	CDS	contig0	3306939	3306565	375	124	-	hypothetical protein	- none -	Cytoplasmic
_ATCC12478_M394415	CDS	contig0	3313188	3312292	897	298	-	Permease of the drug/metabolite transporter (DMT) superfamily	- none -	Cytoplasmic Membrane
_ATCC12478_M394418	CDS	contig0	3315697	3316839	1143	380	+	P-hydroxybenzoate hydroxylase (EC 1.14.13.2)	p-Hydroxybenzoate degradation	Cytoplasmic
_ATCC12478_M394421	CDS	contig0	3318496	3317852	645	214	-	PE family protein	- none -	Unknown
_ATCC12478_M394426	CDS	contig0	3322398	3322628	231	76	+	hypothetical protein	- none -	Unknown
_ATCC12478_M394436	CDS	contig0	3329670	3329557	114	37	-	hypothetical protein	- none -	Unknown
_ATCC12478_M394443	CDS	contig0	3333945	3334268	324	107	+	hypothetical protein	- none -	Cytoplasmic Membrane
_ATCC12478_M394446	CDS	contig0	3336338	3337525	1188	395	+	putative cytochrome P450 hydroxylase	- none -	Cytoplasmic Membrane
_ATCC12478_M394464	CDS	contig0	3360103	3361872	1770	589	+	Adenylate cyclase (EC 4.6.1.1)	cAMP signaling in bacteria	Unknown
_ATCC12478_M394466	CDS	contig0	3364319	3363294	1026	341	-	NAD(P)HX epimerase	YjeE	Unknown
_ATCC12478_M394471	CDS	contig0	3371141	3371896	756	251	+	hypothetical protein	- none -	Cytoplasmic
_ATCC12478_M394475	CDS	contig0	3377589	3376720	870	289	-	putative esterase	Alpha-Amylase locus in Streptocococcus	Cytoplasmic
_ATCC12478_M394491	CDS	contig0	3393207	3393464	258	85	+	hypothetical protein	- none -	Cytoplasmic
_ATCC12478_M394493	CDS	contig0	3394950	3394390	561	186	-	flavin reductase domain protein, FMN-binding	- none -	Cytoplasmic Membrane
_ATCC12478_M394508	CDS	contig0	3406141	3405977	165	54	-	hypothetical protein	- none -	Unknown
_ATCC12478_M394510	CDS	contig0	3409740	3408481	1260	419	-	hypothetical protein	- none -	Cytoplasmic Membrane
_ATCC12478_M394511	CDS	contig0	3410766	3409771	996	331	-	Flavodoxin reductases (ferredoxin-NADPH reductases) family 1	Anaerobic respiratory reductases	Cytoplasmic
_ATCC12478_M394512	CDS	contig0	3411020	3411670	651	216	+	Transcriptional regulator, TetR family	- none -	Cytoplasmic
_ATCC12478_M394535	CDS	contig0	3444822	3444989	168	55	+	hypothetical protein	- none -	Unknown
_ATCC12478_M394537	CDS	contig0	3446049	3445624	426	141	-	hypothetical protein	- none -	Unknown
_ATCC12478_M394555	CDS	contig0	3471080	3470892	189	62	-	hypothetical protein	- none -	Unknown
_ATCC12478_M394561	CDS	contig0	3474965	3475159	195	64	+	hypothetical protein	- none -	Cytoplasmic
_ATCC12478_M394565	CDS	contig0	3477877	3478044	168	55	+	hypothetical protein	- none -	Cytoplasmic Membrane
_ATCC12478_M394579	CDS	contig0	3497121	3498494	1374	457	+	hypothetical protein	- none -	Cytoplasmic Membrane
_ATCC12478_M394580	CDS	contig0	3499720	3498512	1209	402	-	hypothetical protein	- none -	Cytoplasmic
_ATCC12478_M394581	CDS	contig0	3501498	3499717	1782	593	-	hypothetical protein	- none -	Cytoplasmic
_ATCC12478_M394582	CDS	contig0	3502440	3501502	939	312	-	CmaB	- none -	Cytoplasmic
_ATCC12478_M394583	CDS	contig0	3506885	3502437	4449	1482	-	Malonyl CoA-acyl carrier protein transacylase (EC 2.3.1.39)	Fatty Acid Biosynthesis FASII	Cytoplasmic Membrane
_ATCC12478_M394584	CDS	contig0	3510739	3506885	3855	1284	-	Long-chain-fatty-acid--CoA ligase (EC 6.2.1.3)	Biotin biosynthesis, Biotin synthesis cluster, Fatty acid metabolism cluster	Cytoplasmic
_ATCC12478_M394585	CDS	contig0	3512019	3510736	1284	427	-	hypothetical protein	- none -	Cytoplasmic
_ATCC12478_M394586	CDS	contig0	3513070	3512012	1059	352	-	hypothetical protein	- none -	Cytoplasmic Membrane
_ATCC12478_M394587	CDS	contig0	3521377	3513083	8295	2764	-	FIG01287763: hypothetical protein	- none -	Cytoplasmic
_ATCC12478_M394607	CDS	contig0	3541532	3543886	2355	784	+	Arylsulfatase (EC 3.1.6.1)	Alkanesulfonate assimilation, Galactosylceramide and Sulfatide metabolism, Sulfatases and sulfatase modifying factor 1	Cytoplasmic
_ATCC12478_M394627	CDS	contig0	3565620	3566333	714	237	+	hypothetical protein	- none -	Cytoplasmic Membrane
_ATCC12478_M394643	CDS	contig0	3581104	3580991	114	37	-	hypothetical protein	- none -	Unknown
_ATCC12478_M394646	CDS	contig0	3583575	3582937	639	212	-	hypothetical protein	- none -	Cytoplasmic Membrane
_ATCC12478_M394647	CDS	contig0	3586457	3586110	348	115	-	hypothetical protein	- none -	Cytoplasmic
_ATCC12478_M394649	CDS	contig0	3588702	3590978	2277	758	+	hypothetical protein	- none -	Cytoplasmic
_ATCC12478_M394652	CDS	contig0	3592750	3593352	603	200	+	hypothetical protein	- none -	Cytoplasmic
_ATCC12478_M394653	CDS	contig0	3593364	3594362	999	332	+	hypothetical protein	- none -	Cytoplasmic
_ATCC12478_M394654	CDS	contig0	3594784	3594446	339	112	-	hypothetical protein	- none -	Cytoplasmic
_ATCC12478_M394655	CDS	contig0	3596400	3594751	1650	549	-	hypothetical protein	- none -	Cytoplasmic
_ATCC12478_M394657	CDS	contig0	3597246	3596818	429	142	-	hypothetical protein	- none -	Unknown
_ATCC12478_M394707	CDS	contig0	3651561	3650713	849	282	-	hypothetical protein	- none -	Cytoplasmic
_ATCC12478_M394712	CDS	contig0	3654988	3655527	540	179	+	hypothetical protein	- none -	Cytoplasmic
_ATCC12478_M394756	CDS	contig0	3701228	3701482	255	84	+	hypothetical protein	- none -	Unknown
_ATCC12478_M394762	CDS	contig0	3708231	3709853	1623	540	+	hypothetical protein	- none -	Cytoplasmic Membrane
_ATCC12478_M394763	CDS	contig0	3709911	3710930	1020	339	+	hypothetical protein	- none -	Cytoplasmic (This protein may have multiple localization sites)
_ATCC12478_M394771	CDS	contig0	3718252	3717833	420	139	-	Ankyrin 1	- none -	Cytoplasmic
_ATCC12478_M394772	CDS	contig0	3718604	3718314	291	96	-	hypothetical protein	- none -	Cytoplasmic
_ATCC12478_M394773	CDS	contig0	3719619	3718609	1011	336	-	hypothetical protein	- none -	Cytoplasmic
_ATCC12478_M394775	CDS	contig0	3720390	3720019	372	123	-	hypothetical protein	- none -	Unknown
_ATCC12478_M394776	CDS	contig0	3720699	3720490	210	69	-	hypothetical protein	- none -	Unknown
_ATCC12478_M394777	CDS	contig0	3720854	3720696	159	52	-	hypothetical protein	- none -	Cytoplasmic Membrane
_ATCC12478_M394779	CDS	contig0	3721654	3721385	270	89	-	hypothetical protein	- none -	Cytoplasmic
_ATCC12478_M394780	CDS	contig0	3721950	3721651	300	99	-	hypothetical protein	- none -	Cytoplasmic
_ATCC12478_M394782	CDS	contig0	3724516	3722153	2364	787	-	hypothetical protein	- none -	Cytoplasmic
_ATCC12478_M394783	CDS	contig0	3724963	3725268	306	101	+	hypothetical protein	- none -	Cytoplasmic
_ATCC12478_M394784	CDS	contig0	3725348	3725524	177	58	+	site-specific recombinase, phage integrase family protein	- none -	Unknown
_ATCC12478_M394808	CDS	contig0	3747431	3747637	207	68	+	protein of unknown function DUF395, YeeE/YedE	- none -	Cytoplasmic Membrane
_ATCC12478_M394809	CDS	contig0	3747908	3748474	567	188	+	protein of unknown function DUF395, YeeE/YedE	- none -	Cytoplasmic Membrane
_ATCC12478_M394810	CDS	contig0	3748471	3748701	231	76	+	hypothetical protein	- none -	Cytoplasmic Membrane
_ATCC12478_M394812	CDS	contig0	3749059	3749952	894	297	+	hypothetical protein	- none -	Cytoplasmic Membrane
_ATCC12478_M394815	CDS	contig0	3753418	3753182	237	78	-	hypothetical protein	- none -	Unknown
_ATCC12478_M394831	CDS	contig0	3772643	3772479	165	54	-	hypothetical protein	- none -	Unknown
_ATCC12478_M394832	CDS	contig0	3772752	3773504	753	250	+	luciferase-like	- none -	Unknown
_ATCC12478_M394833	CDS	contig0	3773953	3774294	342	113	+	hypothetical protein	- none -	Cytoplasmic
_ATCC12478_M394835	CDS	contig0	3775132	3775431	300	99	+	hypothetical protein	- none -	Unknown
_ATCC12478_M394844	CDS	contig0	3785325	3784420	906	301	-	probable transcriptional regulator, LysR family	- none -	Cytoplasmic
_ATCC12478_M394846	CDS	contig0	3786603	3787952	1350	449	+	Aerobic C4-dicarboxylate transporter for fumarate, L-malate, D-malate, succunate	- none -	Cytoplasmic Membrane
_ATCC12478_M394848	CDS	contig0	3788531	3788710	180	59	+	hypothetical protein	- none -	Unknown
_ATCC12478_M394852	CDS	contig0	3793255	3793494	240	79	+	hypothetical protein	- none -	Unknown
_ATCC12478_M394899	CDS	contig0	3839701	3840186	486	161	+	PE-PGRS family protein	PPE gene cluster in Mycobacteria	Extracellular
_ATCC12478_M394905	CDS	contig0	3844097	3844498	402	133	+	hypothetical protein	- none -	Cytoplasmic
_ATCC12478_M394909	CDS	contig0	3848667	3851813	3147	1048	+	hypothetical protein	- none -	Cytoplasmic
_ATCC12478_M394910	CDS	contig0	3852050	3851802	249	82	-	hypothetical protein	- none -	Cytoplasmic Membrane
_ATCC12478_M394911	CDS	contig0	3852373	3852248	126	41	-	hypothetical protein	- none -	Cytoplasmic Membrane
_ATCC12478_M394931	CDS	contig0	3871749	3871573	177	58	-	PPE family protein	CBSS-164757.7.peg.5020	Unknown
_ATCC12478_M394948	CDS	contig0	3888467	3888303	165	54	-	hypothetical protein	- none -	Unknown
_ATCC12478_M394949	CDS	contig0	3890234	3889569	666	221	-	hypothetical protein	- none -	Unknown
_ATCC12478_M394957	CDS	contig0	3896294	3896175	120	39	-	hypothetical protein	- none -	Unknown
_ATCC12478_M394959	CDS	contig0	3896592	3897230	639	212	+	NAD-dependent epimerase/dehydratase	- none -	Cytoplasmic Membrane
_ATCC12478_M394985	CDS	contig0	3926831	3926514	318	105	-	Highly immunodominant RD1 (Region of Difference 1)-dependent secreted antigen specific for Mycobacterium tuberculosis infection	Mycobacterium virulence operon involved in an Esx-1 secretion system	Unknown
_ATCC12478_M394986	CDS	contig0	3928093	3926912	1182	393	-	hypothetical protein	- none -	Unknown
_ATCC12478_M394995	CDS	contig0	3936073	3934577	1497	498	-	Isocitrate dehydrogenase [NADP] (EC 1.1.1.42)	TCA Cycle	Cytoplasmic
_ATCC12478_M394996	CDS	contig0	3936215	3936862	648	215	+	putative transcriptional regulator	- none -	Cytoplasmic Membrane
_ATCC12478_M395011	CDS	contig0	3951798	3952310	513	170	+	PE-PGRS FAMILY PROTEIN	- none -	Cytoplasmic Membrane
_ATCC12478_M395026	CDS	contig0	3963407	3964975	1569	522	+	NADH dehydrogenase, subunit 5	Respiratory Complex I	Cytoplasmic Membrane
_ATCC12478_M395027	CDS	contig0	3964972	3967578	2607	868	+	Hypothetical transmembrane protein coupled to NADH-ubiquinone oxidoreductase chain 5 homolog	Respiratory Complex I	Cytoplasmic
_ATCC12478_M395028	CDS	contig0	3967560	3967883	324	107	+	hypothetical protein	- none -	Unknown
_ATCC12478_M395029	CDS	contig0	3967939	3968553	615	204	+	Carbonic anhydrase (EC 4.2.1.1)	Cyanate hydrolysis	Cytoplasmic
_ATCC12478_M395030	CDS	contig0	3968696	3968893	198	65	+	hypothetical protein	- none -	Unknown
_ATCC12478_M395039	CDS	contig0	3975036	3974839	198	65	-	hypothetical protein	- none -	Unknown
_ATCC12478_M395061	CDS	contig0	3996741	3995896	846	281	-	PE family protein	- none -	Unknown
_ATCC12478_M395084	CDS	contig0	4021053	4021592	540	179	+	PE-PGRS family protein	PPE gene cluster in Mycobacteria	Unknown (This protein may have multiple localization sites)
_ATCC12478_M395087	CDS	contig0	4024299	4024186	114	37	-	hypothetical protein	- none -	Cytoplasmic Membrane
_ATCC12478_M395098	CDS	contig0	4032412	4032026	387	128	-	hypothetical protein	- none -	Unknown
_ATCC12478_M395105	CDS	contig0	4041885	4042187	303	100	+	PE-PGRS FAMILY PROTEIN	- none -	Extracellular
_ATCC12478_M395107	CDS	contig0	4043525	4045177	1653	550	+	PE_PGRS family protein	- none -	Cytoplasmic Membrane
_ATCC12478_M395111	CDS	contig0	4048859	4049152	294	97	+	PE family protein	- none -	Extracellular
_ATCC12478_M395112	CDS	contig0	4049538	4049182	357	118	-	FIG00995606: hypothetical protein	- none -	Cytoplasmic Membrane
_ATCC12478_M395128	CDS	contig0	4068815	4068937	123	40	+	hypothetical protein	- none -	Unknown
_ATCC12478_M395153	CDS	contig0	4089308	4089039	270	89	-	hypothetical protein	- none -	Cytoplasmic Membrane
_ATCC12478_M395158	CDS	contig0	4092535	4092314	222	73	-	hypothetical protein	- none -	Unknown
_ATCC12478_M395162	CDS	contig0	4095824	4095087	738	245	-	short chain oxidoreductase	- none -	Cytoplasmic
_ATCC12478_M395169	CDS	contig0	4101117	4100809	309	102	-	secreted protein	- none -	Extracellular
_ATCC12478_M395172	CDS	contig0	4101822	4101953	132	43	+	hypothetical protein	- none -	Unknown
_ATCC12478_M395188	CDS	contig0	4118716	4118522	195	64	-	hypothetical protein	- none -	Cytoplasmic Membrane
_ATCC12478_M395189	CDS	contig0	4118951	4118784	168	55	-	hypothetical protein	- none -	Cytoplasmic Membrane
_ATCC12478_M395212	CDS	contig0	4142171	4142013	159	52	-	hypothetical protein	- none -	Unknown
_ATCC12478_M395215	CDS	contig0	4144248	4145570	1323	440	+	glycoside hydrolase, family 5	- none -	Unknown
_ATCC12478_M395233	CDS	contig0	4163095	4162949	147	48	-	hypothetical protein	- none -	Unknown
_ATCC12478_M395235	CDS	contig0	4164226	4163438	789	262	-	hypothetical protein	- none -	Cytoplasmic
_ATCC12478_M395237	CDS	contig0	4165861	4165730	132	43	-	hypothetical protein	- none -	Unknown
_ATCC12478_M395246	CDS	contig0	4177153	4177779	627	208	+	PPE family protein	CBSS-164757.7.peg.5020	Cytoplasmic Membrane
_ATCC12478_M395248	CDS	contig0	4178488	4179915	1428	475	+	hypothetical protein	- none -	Cytoplasmic
_ATCC12478_M395250	CDS	contig0	4182464	4182799	336	111	+	hypothetical protein	- none -	Unknown
_ATCC12478_M395262	CDS	contig0	4199738	4199439	300	99	-	Sterol desaturase	- none -	Cytoplasmic
_ATCC12478_M395269	CDS	contig0	4208490	4208702	213	70	+	hypothetical protein	- none -	Unknown
_ATCC12478_M395270	CDS	contig0	4209349	4208759	591	196	-	Nucleoside-diphosphate-sugar epimerase	- none -	Cytoplasmic
_ATCC12478_M395271	CDS	contig0	4210028	4210858	831	276	+	oxidoreductase, short-chain dehydrogenase/reductase family protein	- none -	Cytoplasmic Membrane
_ATCC12478_M395272	CDS	contig0	4210864	4211583	720	239	+	hypothetical protein	- none -	Cytoplasmic Membrane
_ATCC12478_M395273	CDS	contig0	4213038	4216898	3861	1286	+	phosphoglycerate dehydrogenase	- none -	Cytoplasmic
_ATCC12478_M395281	CDS	contig0	4227462	4225852	1611	536	-	hypothetical protein	- none -	Unknown
_ATCC12478_M395283	CDS	contig0	4229942	4228482	1461	486	-	acyltransferase( EC:2.3.1.20 )	- none -	Cytoplasmic
_ATCC12478_M395289	CDS	contig0	4232686	4233258	573	190	+	OsmC family protein	- none -	Unknown
_ATCC12478_M395290	CDS	contig0	4233275	4234507	1233	410	+	monooxygenase, putative	- none -	Unknown
_ATCC12478_M395291	CDS	contig0	4234518	4235684	1167	388	+	2-polyprenyl-6-methoxyphenol hydroxylase and related FAD-dependent oxidoreductases	- none -	Cytoplasmic
_ATCC12478_M395292	CDS	contig0	4235689	4236939	1251	416	+	hypothetical protein	- none -	Cytoplasmic Membrane
_ATCC12478_M395293	CDS	contig0	4236899	4237336	438	145	+	3-hydroxybutyryl-CoA dehydratase (EC 4.2.1.55)	Acetyl-CoA fermentation to Butyrate, Polyhydroxybutyrate metabolism	Unknown
_ATCC12478_M395296	CDS	contig0	4240102	4239809	294	97	-	hypothetical protein	- none -	Unknown
_ATCC12478_M395311	CDS	contig0	4254345	4255541	1197	398	+	5-formyltetrahydrofolate cyclo-ligase (EC 6.3.3.2)	Folate Biosynthesis, One-carbon metabolism by tetrahydropterines	Unknown
_ATCC12478_M395316	CDS	contig0	4259418	4259191	228	75	-	hypothetical protein	- none -	Unknown
_ATCC12478_M395318	CDS	contig0	4260219	4260338	120	39	+	hypothetical protein	- none -	Unknown
_ATCC12478_M395326	CDS	contig0	4265033	4265806	774	257	+	D-lactate dehydrogenase (EC 1.1.1.28)	Fermentations: Lactate	Unknown
_ATCC12478_M395331	CDS	contig0	4269751	4269960	210	69	+	hypothetical protein	- none -	Unknown
_ATCC12478_M395332	CDS	contig0	4270552	4269953	600	199	-	Transcriptional regulator, TetR family	- none -	Cytoplasmic
_ATCC12478_M395333	CDS	contig0	4270635	4271036	402	133	+	hypothetical protein	- none -	Cytoplasmic
_ATCC12478_M395340	CDS	contig0	4276884	4277039	156	51	+	hypothetical protein	- none -	Unknown
_ATCC12478_M395346	CDS	contig0	4282414	4281551	864	287	-	Aspartate aminotransferase (EC 2.6.1.1)	CBSS-216591.1.peg.168, Glutamine, Glutamate, Aspartate and Asparagine Biosynthesis, Threonine and Homoserine Biosynthesis	Cytoplasmic
_ATCC12478_M395347	CDS	contig0	4284077	4282665	1413	470	-	hypothetical protein	- none -	Cytoplasmic Membrane
_ATCC12478_M395348	CDS	contig0	4285339	4284095	1245	414	-	FIG00955154: hypothetical protein	- none -	Cytoplasmic
_ATCC12478_M395386	CDS	contig0	4322778	4322578	201	66	-	hypothetical protein	- none -	Unknown
_ATCC12478_M395399	CDS	contig0	4336708	4339098	2391	796	+	hypothetical protein	- none -	Cytoplasmic Membrane
_ATCC12478_M395403	CDS	contig0	4345056	4344787	270	89	-	hypothetical protein	- none -	Cytoplasmic Membrane
_ATCC12478_M395404	CDS	contig0	4345417	4345037	381	126	-	hypothetical protein	- none -	Cytoplasmic Membrane
_ATCC12478_M395413	CDS	contig0	4355647	4355534	114	37	-	hypothetical protein	- none -	Cytoplasmic Membrane
_ATCC12478_M395443	CDS	contig0	4393521	4393363	159	52	-	hypothetical protein	- none -	Unknown
_ATCC12478_M395458	CDS	contig0	4407238	4407387	150	49	+	hypothetical protein	- none -	Unknown
_ATCC12478_M395459	CDS	contig0	4408616	4407384	1233	410	-	Cytochrome P450 132	- none -	Cytoplasmic
_ATCC12478_M395474	CDS	contig0	4421508	4421272	237	78	-	hypothetical protein	- none -	Cytoplasmic Membrane
_ATCC12478_M395475	CDS	contig0	4422394	4422537	144	47	+	hypothetical protein	- none -	Unknown
_ATCC12478_M395484	CDS	contig0	4427306	4429147	1842	613	+	hypothetical protein	- none -	Cytoplasmic Membrane
_ATCC12478_M395513	CDS	contig0	4468469	4468738	270	89	+	PE-PGRS family protein	PPE gene cluster in Mycobacteria	Extracellular
_ATCC12478_M395523	CDS	contig0	4478691	4479263	573	190	+	hypothetical protein	- none -	Cytoplasmic
_ATCC12478_M395553	CDS	contig0	4513382	4513519	138	45	+	hypothetical protein	- none -	Unknown
_ATCC12478_M395596	CDS	contig0	4557909	4558643	735	244	+	hypothetical protein	- none -	Cytoplasmic
_ATCC12478_M395615	CDS	contig0	4579963	4580157	195	64	+	hypothetical protein	- none -	Cytoplasmic Membrane
_ATCC12478_M395630	CDS	contig0	4596449	4595391	1059	352	-	luciferase-like	- none -	Cytoplasmic
_ATCC12478_M395647	CDS	contig0	4609388	4608975	414	137	-	hypothetical protein	- none -	Unknown
_ATCC12478_M395677	CDS	contig0	4652916	4653212	297	98	+	hypothetical protein	- none -	Unknown
_ATCC12478_M395678	CDS	contig0	4654784	4654554	231	76	-	hypothetical protein	- none -	Cytoplasmic Membrane
_ATCC12478_M395684	CDS	contig0	4658626	4659366	741	246	+	hypothetical protein	- none -	Cytoplasmic
_ATCC12478_M395686	CDS	contig0	4661965	4661471	495	164	-	Transcriptional regulator, MarR family	- none -	Cytoplasmic
_ATCC12478_M395687	CDS	contig0	4662072	4662368	297	98	+	PE family protein	- none -	Cytoplasmic Membrane
_ATCC12478_M395702	CDS	contig0	4675906	4677228	1323	440	+	beta-lactamase	- none -	Unknown
_ATCC12478_M395722	CDS	contig0	4697690	4697295	396	131	-	hypothetical protein	- none -	Cytoplasmic Membrane
_ATCC12478_M395790	CDS	contig0	4765788	4766705	918	305	+	hypothetical protein	- none -	Cytoplasmic
_ATCC12478_M395801	CDS	contig0	4775821	4775060	762	253	-	PE_PGRS family protein	- none -	Cytoplasmic Membrane
_ATCC12478_M395821	CDS	contig0	4800116	4800232	117	38	+	hypothetical protein	- none -	Cytoplasmic Membrane
_ATCC12478_M395831	CDS	contig0	4814301	4814023	279	92	-	hypothetical protein	- none -	Unknown
_ATCC12478_M395841	CDS	contig0	4823339	4823214	126	41	-	hypothetical protein	- none -	Unknown
_ATCC12478_M395845	CDS	contig0	4827926	4828378	453	150	+	hypothetical protein	- none -	Unknown
_ATCC12478_M395846	CDS	contig0	4828400	4828513	114	37	+	hypothetical protein	- none -	Unknown
_ATCC12478_M395850	CDS	contig0	4833681	4833547	135	44	-	hypothetical protein	- none -	Cytoplasmic Membrane
_ATCC12478_M395894	CDS	contig0	4884614	4883169	1446	481	-	PPE family protein	CBSS-164757.7.peg.5020	Cytoplasmic Membrane
_ATCC12478_M395902	CDS	contig0	4892452	4892715	264	87	+	hypothetical protein	- none -	Cytoplasmic
_ATCC12478_M395904	CDS	contig0	4893904	4893581	324	107	-	hypothetical protein	- none -	Unknown
_ATCC12478_M395905	CDS	contig0	4894287	4894135	153	50	-	hypothetical protein	- none -	Unknown
_ATCC12478_M395929	CDS	contig0	4930305	4929583	723	240	-	Chitin binding protein	Chitin and N-acetylglucosamine utilization	Unknown
_ATCC12478_M395931	CDS	contig0	4932528	4932644	117	38	+	hypothetical protein	- none -	Unknown
_ATCC12478_M395954	CDS	contig0	4964754	4964870	117	38	+	hypothetical protein	- none -	Cytoplasmic Membrane
_ATCC12478_M395955	CDS	contig0	4964902	4966287	1386	461	+	hypothetical protein	- none -	Unknown
_ATCC12478_M395962	CDS	contig0	4973416	4973186	231	76	-	hypothetical protein	- none -	Unknown
_ATCC12478_M395992	CDS	contig0	5001334	4999193	2142	713	-	Transporter	- none -	Cytoplasmic Membrane
_ATCC12478_M395994	CDS	contig0	5004494	5003265	1230	409	-	hypothetical protein	- none -	Cytoplasmic Membrane
_ATCC12478_M396004	CDS	contig0	5011875	5012033	159	52	+	hypothetical protein	- none -	Cytoplasmic
_ATCC12478_M396016	CDS	contig0	5024502	5024732	231	76	+	hypothetical protein	- none -	Unknown
_ATCC12478_M396023	CDS	contig0	5031087	5031758	672	223	+	hypothetical protein	- none -	Cytoplasmic Membrane
_ATCC12478_M396030	CDS	contig0	5039630	5039439	192	63	-	PE-PGRS FAMILY PROTEIN	- none -	Unknown
_ATCC12478_M396035	CDS	contig0	5044686	5044561	126	41	-	hypothetical protein	- none -	Unknown
_ATCC12478_M396067	CDS	contig0	5075831	5075706	126	41	-	hypothetical protein	- none -	Unknown
_ATCC12478_M396075	CDS	contig0	5082004	5082390	387	128	+	hypothetical protein	- none -	Unknown
_ATCC12478_M396077	CDS	contig0	5083155	5083006	150	49	-	hypothetical protein	- none -	Unknown
_ATCC12478_M396083	CDS	contig0	5088562	5088356	207	68	-	hypothetical protein	- none -	Unknown
_ATCC12478_M396093	CDS	contig0	5097486	5097671	186	61	+	hypothetical protein	- none -	Cytoplasmic Membrane
_ATCC12478_M396159	CDS	contig0	5186100	5186234	135	44	+	hypothetical protein	- none -	Unknown
_ATCC12478_M396168	CDS	contig0	5196081	5196212	132	43	+	hypothetical protein	- none -	Extracellular
_ATCC12478_M396177	CDS	contig0	5205271	5205017	255	84	-	hypothetical protein	- none -	Unknown
_ATCC12478_M396178	CDS	contig0	5205921	5205268	654	217	-	RelA/SpoT domain protein	- none -	Cytoplasmic
_ATCC12478_M396205	CDS	contig0	5232134	5233975	1842	613	+	Glucoamylase (EC 3.2.1.3)	Maltose and Maltodextrin Utilization, Trehalose Biosynthesis	Cytoplasmic
_ATCC12478_M396215	CDS	contig0	5244743	5244865	123	40	+	PE family protein	- none -	Unknown
_ATCC12478_M396218	CDS	contig0	5247021	5247194	174	57	+	hypothetical protein	- none -	Unknown
_ATCC12478_M396230	CDS	contig0	5259224	5258697	528	175	-	PE family protein	- none -	Extracellular
_ATCC12478_M396242	CDS	contig0	5274976	5274161	816	271	-	hypothetical protein	- none -	Cytoplasmic
_ATCC12478_M396243	CDS	contig0	5275548	5274979	570	189	-	hypothetical protein	- none -	Cytoplasmic
_ATCC12478_M396244	CDS	contig0	5275618	5276244	627	208	+	Transcriptional regulator, TetR family	- none -	Cytoplasmic
_ATCC12478_M396245	CDS	contig0	5276688	5276404	285	94	-	hypothetical protein	- none -	Unknown
_ATCC12478_M396259	CDS	contig0	5290264	5289875	390	129	-	hypothetical protein	- none -	Cytoplasmic
_ATCC12478_M396260	CDS	contig0	5290506	5290261	246	81	-	hypothetical protein	- none -	Unknown
_ATCC12478_M396261	CDS	contig0	5290707	5290976	270	89	+	hypothetical protein	- none -	Extracellular
_ATCC12478_M396262	CDS	contig0	5291100	5291399	300	99	+	hypothetical protein	- none -	Unknown
_ATCC12478_M396267	CDS	contig0	5293011	5293715	705	234	+	hypothetical protein	- none -	Unknown
_ATCC12478_M396269	CDS	contig0	5295043	5294744	300	99	-	PE-PGRS FAMILY PROTEIN	- none -	Cytoplasmic Membrane
_ATCC12478_M396270	CDS	contig0	5295806	5296024	219	72	+	hypothetical protein	- none -	Cytoplasmic
_ATCC12478_M396275	CDS	contig0	5298739	5299020	282	93	+	hypothetical protein	- none -	Unknown
_ATCC12478_M396288	CDS	contig0	5312173	5312418	246	81	+	hypothetical protein	- none -	Unknown
_ATCC12478_M396296	CDS	contig0	5323744	5323559	186	61	-	hypothetical protein	- none -	Cytoplasmic
_ATCC12478_M396309	CDS	contig0	5337101	5336340	762	253	-	hypothetical protein	- none -	Cytoplasmic Membrane
_ATCC12478_M396310	CDS	contig0	5337714	5337112	603	200	-	Transcriptional regulator, TetR family	- none -	Cytoplasmic
_ATCC12478_M396311	CDS	contig0	5337917	5337801	117	38	-	hypothetical protein	- none -	Cytoplasmic Membrane
_ATCC12478_M396327	CDS	contig0	5350509	5350685	177	58	+	hypothetical protein	- none -	Unknown
_ATCC12478_M396337	CDS	contig0	5362492	5362881	390	129	+	resuscitation-promoting factor RpfA	- none -	Unknown
_ATCC12478_M396350	CDS	contig0	5373668	5375050	1383	460	+	protein of unknown function UPF0089	- none -	Cytoplasmic
_ATCC12478_M396364	CDS	contig0	5388493	5387582	912	303	-	POSSIBLE MEMBRANE PROTEIN	- none -	Unknown
_ATCC12478_M396378	CDS	contig0	5401596	5401459	138	45	-	hypothetical protein	- none -	Unknown
_ATCC12478_M396380	CDS	contig0	5402124	5402864	741	246	+	PE_PGRS family protein	- none -	Unknown
_ATCC12478_M396381	CDS	contig0	5402861	5403064	204	67	+	hypothetical protein	- none -	Extracellular
_ATCC12478_M396385	CDS	contig0	5405147	5405010	138	45	-	hypothetical protein	- none -	Unknown
_ATCC12478_M396428	CDS	contig0	5448449	5450068	1620	539	+	Acyl-CoA synthetases (AMP-forming)/AMP-acid ligases	- none -	Cytoplasmic
_ATCC12478_M396429	CDS	contig0	5450065	5450862	798	265	+	Enoyl-CoA hydratase (EC 4.2.1.17)	Acetyl-CoA fermentation to Butyrate, Butanol Biosynthesis, Butyrate metabolism cluster, Fatty acid metabolism cluster, Isoleucine degradation, Polyhydroxybutyrate metabolism, Valine degradation	Cytoplasmic
_ATCC12478_M396441	CDS	contig0	5461674	5462522	849	282	+	PE-PGRS FAMILY PROTEIN	- none -	Extracellular
_ATCC12478_M396491	CDS	contig0	5511509	5511889	381	126	+	hypothetical protein	- none -	Cytoplasmic Membrane
_ATCC12478_M396493	CDS	contig0	5512200	5512466	267	88	+	hypothetical protein	- none -	Unknown
_ATCC12478_M396494	CDS	contig0	5512884	5512483	402	133	-	hypothetical protein	- none -	Unknown
_ATCC12478_M396502	CDS	contig0	5520160	5519171	990	329	-	hypothetical protein	- none -	Cytoplasmic Membrane
_ATCC12478_M396503	CDS	contig0	5521092	5520925	168	55	-	hypothetical protein	- none -	Unknown
_ATCC12478_M396513	CDS	contig0	5529687	5536478	6792	2263	+	Long-chain-fatty-acid--CoA ligase (EC 6.2.1.3)	Biotin biosynthesis, Biotin synthesis cluster, Fatty acid metabolism cluster	Cytoplasmic
_ATCC12478_M396525	CDS	contig0	5550622	5549702	921	306	-	hypothetical protein	- none -	Cytoplasmic Membrane
_ATCC12478_M396527	CDS	contig0	5552905	5551337	1569	522	-	PE-PGRS FAMILY PROTEIN	- none -	Extracellular
_ATCC12478_M396528	CDS	contig0	5553072	5553482	411	136	+	hypothetical protein	- none -	Extracellular
_ATCC12478_M396529	CDS	contig0	5555786	5554407	1380	459	-	3-carboxy-cis,cis-muconate cycloisomerase (EC 5.5.1.2)"	Protocatechuate branch of beta-ketoadipate pathway	Cytoplasmic
_ATCC12478_M396538	CDS	contig0	5562691	5563389	699	232	+	hypothetical protein	- none -	Unknown
_ATCC12478_M396539	CDS	contig0	5563819	5563547	273	90	-	hypothetical protein	- none -	Cytoplasmic Membrane
_ATCC12478_M396540	CDS	contig0	5563845	5564045	201	66	+	hypothetical protein	- none -	Extracellular
_ATCC12478_M396541	CDS	contig0	5564567	5564824	258	85	+	hypothetical protein	- none -	Unknown
_ATCC12478_M396550	CDS	contig0	5568433	5568654	222	73	+	zinc transporter Slc39a7	- none -	Cytoplasmic
_ATCC12478_M396607	CDS	contig0	5628077	5628589	513	170	+	Putative phiRv1 phage protein	- none -	Cytoplasmic
_ATCC12478_M396611	CDS	contig0	5630708	5631079	372	123	+	hypothetical protein	- none -	Cytoplasmic
_ATCC12478_M396613	CDS	contig0	5631315	5631839	525	174	+	hypothetical protein	- none -	Cytoplasmic Membrane
_ATCC12478_M396643	CDS	contig0	5662467	5661961	507	168	-	hypothetical protein	- none -	Cytoplasmic Membrane
_ATCC12478_M396680	CDS	contig0	5701340	5701188	153	50	-	hypothetical protein	- none -	Cytoplasmic Membrane
_ATCC12478_M396694	CDS	contig0	5714588	5715403	816	271	+	hypothetical protein	- none -	Unknown
_ATCC12478_M396695	CDS	contig0	5716674	5717072	399	132	+	hypothetical protein	- none -	Cytoplasmic
_ATCC12478_M396705	CDS	contig0	5727809	5728570	762	253	+	Isochorismatase hydrolase	- none -	Unknown
_ATCC12478_M396709	CDS	contig0	5731810	5731487	324	107	-	hypothetical protein	- none -	Unknown
_ATCC12478_M396748	CDS	contig0	5771111	5770923	189	62	-	hypothetical protein	- none -	Unknown
_ATCC12478_M396756	CDS	contig0	5775890	5775744	147	48	-	hypothetical protein	- none -	Cytoplasmic Membrane
_ATCC12478_M396761	CDS	contig0	5779333	5779788	456	151	+	hypothetical protein	- none -	Unknown
_ATCC12478_M396762	CDS	contig0	5780142	5781419	1278	425	+	Serine protease inhibitor (serpin family)	- none -	Cytoplasmic
_ATCC12478_M396771	CDS	contig0	5788966	5787074	1893	630	-	hypothetical protein	- none -	Cytoplasmic
_ATCC12478_M396772	CDS	contig0	5789049	5790314	1266	421	+	L-carnitine dehydratase/bile acid-inducible protein F( EC:2.8.3.16 )	- none -	Cytoplasmic
_ATCC12478_M396773	CDS	contig0	5790311	5791096	786	261	+	Enoyl-CoA hydratase (EC 4.2.1.17)	Acetyl-CoA fermentation to Butyrate, Butanol Biosynthesis, Butyrate metabolism cluster, Fatty acid metabolism cluster, Isoleucine degradation, Polyhydroxybutyrate metabolism, Valine degradation	Cytoplasmic
_ATCC12478_M396782	CDS	contig0	5798835	5800886	2052	683	+	hypothetical protein	- none -	Cytoplasmic Membrane
_ATCC12478_M396783	CDS	contig0	5800919	5801041	123	40	+	hypothetical protein	- none -	Unknown
_ATCC12478_M396784	CDS	contig0	5801080	5801625	546	181	+	hypothetical protein	- none -	Unknown
_ATCC12478_M396797	CDS	contig0	5821832	5820372	1461	486	-	hypothetical protein	- none -	Unknown
_ATCC12478_M396798	CDS	contig0	5822187	5821948	240	79	-	hypothetical protein	- none -	Unknown
_ATCC12478_M396802	CDS	contig0	5823313	5823534	222	73	+	hypothetical protein	- none -	Unknown
_ATCC12478_M396816	CDS	contig0	5848035	5849978	1944	647	+	Spermidine synthase (EC 2.5.1.16)	Polyamine Metabolism	Cytoplasmic
_ATCC12478_M396817	CDS	contig0	5850047	5851327	1281	426	+	hypothetical protein	- none -	Cytoplasmic Membrane
_ATCC12478_M396820	CDS	contig0	5853771	5853013	759	252	-	hypothetical protein	- none -	Cytoplasmic
_ATCC12478_M396847	CDS	contig0	5877616	5877960	345	114	+	hypothetical protein	- none -	Cytoplasmic Membrane
_ATCC12478_M396848	CDS	contig0	5878084	5878512	429	142	+	POSSIBLE HISTONE-LIKE PROTEIN HNS	- none -	Unknown
_ATCC12478_M396858	CDS	contig0	5892554	5892438	117	38	-	hypothetical protein	- none -	Unknown
_ATCC12478_M396876	CDS	contig0	5909866	5909129	738	245	-	hypothetical protein	- none -	Extracellular
_ATCC12478_M396877	CDS	contig0	5910138	5910010	129	42	-	hypothetical protein	- none -	Unknown
_ATCC12478_M396901	CDS	contig0	5939872	5940024	153	50	+	hypothetical protein	- none -	Unknown
_ATCC12478_M396902	CDS	contig0	5940414	5940232	183	60	-	hypothetical protein	- none -	Unknown
_ATCC12478_M396910	CDS	contig0	5949595	5949401	195	64	-	hypothetical protein	- none -	Unknown

## Sheet: Specific-ATCC13950
_ATCC13950_M365019	CDS	contig0	83299	82268	1032	343	-	Thioredoxin reductase (EC 1.8.1.9)	Thioredoxin-disulfide reductase, pyrimidine conversions	Cytoplasmic
_ATCC13950_M365205	CDS	contig0	270393	269902	492	163	-	hypothetical protein	- none -	Cytoplasmic Membrane
_ATCC13950_M365214	CDS	contig0	276190	276408	219	72	+	hypothetical protein	- none -	Unknown
_ATCC13950_M365302	CDS	contig0	361795	362220	426	141	+	hypothetical protein	- none -	Cytoplasmic Membrane
_ATCC13950_M365303	CDS	contig0	362339	362854	516	171	+	hypothetical protein	- none -	Cytoplasmic Membrane
_ATCC13950_M365511	CDS	contig0	557608	557405	204	67	-	hypothetical protein	- none -	Cytoplasmic Membrane
_ATCC13950_M365648	CDS	contig0	685513	685635	123	40	+	hypothetical protein	- none -	Unknown
_ATCC13950_M366024	CDS	contig0	1066817	1067755	939	312	+	conserved hypothetical protein	- none -	Cytoplasmic
_ATCC13950_M366026	CDS	contig0	1069291	1069109	183	60	-	hypothetical protein	- none -	Unknown
_ATCC13950_M366028	CDS	contig0	1070874	1070098	777	258	-	hypothetical protein	- none -	Cytoplasmic
_ATCC13950_M366029	CDS	contig0	1071980	1071108	873	290	-	TnpY	- none -	Cytoplasmic
_ATCC13950_M366030	CDS	contig0	1072495	1072325	171	56	-	hypothetical protein	- none -	Unknown
_ATCC13950_M366099	CDS	contig0	1142918	1143313	396	131	+	hypothetical protein	- none -	Cytoplasmic Membrane
_ATCC13950_M366203	CDS	contig0	1261303	1261127	177	58	-	Probable dipeptidase PepE (EC 3.4.13.-)	- none -	Unknown
_ATCC13950_M366228	CDS	contig0	1286578	1285991	588	195	-	hypothetical protein	- none -	Cytoplasmic Membrane
_ATCC13950_M366255	CDS	contig0	1320160	1322445	2286	761	+	hypothetical protein	- none -	Cytoplasmic Membrane
_ATCC13950_M366262	CDS	contig0	1330880	1331623	744	247	+	alpha/beta hydrolase fold	- none -	Cytoplasmic
_ATCC13950_M366263	CDS	contig0	1331745	1332296	552	183	+	Transcriptional regulator, TetR family	- none -	Cytoplasmic
_ATCC13950_M366265	CDS	contig0	1334341	1333580	762	253	-	3-oxoacyl-[acyl-carrier protein] reductase (EC 1.1.1.100)	CBSS-164757.7.peg.5020, CBSS-246196.1.peg.364, Fatty Acid Biosynthesis FASII	Cytoplasmic
_ATCC13950_M366266	CDS	contig0	1334514	1335512	999	332	+	dihydrodipicolinate synthetase	- none -	Cytoplasmic
_ATCC13950_M366268	CDS	contig0	1336646	1337638	993	330	+	hypothetical protein	- none -	Unknown
_ATCC13950_M366269	CDS	contig0	1337635	1338447	813	270	+	Enoyl-CoA hydratase (EC 4.2.1.17)	Acetyl-CoA fermentation to Butyrate, Butanol Biosynthesis, Butyrate metabolism cluster, Fatty acid metabolism cluster, Isoleucine degradation, Polyhydroxybutyrate metabolism, Valine degradation	Unknown
_ATCC13950_M366270	CDS	contig0	1338447	1339187	741	246	+	Acetoacetyl-CoA reductase (EC 1.1.1.36)	Acetyl-CoA fermentation to Butyrate, Polyhydroxybutyrate metabolism	Cytoplasmic
_ATCC13950_M366271	CDS	contig0	1339189	1340826	1638	545	+	Long-chain-fatty-acid--CoA ligase (EC 6.2.1.3)	Biotin biosynthesis, Biotin synthesis cluster, Fatty acid metabolism cluster	Cytoplasmic
_ATCC13950_M366272	CDS	contig0	1340823	1341356	534	177	+	hypothetical protein	- none -	Cytoplasmic
_ATCC13950_M366274	CDS	contig0	1342486	1342980	495	164	+	Transcriptional regulator, MarR family	- none -	Cytoplasmic
_ATCC13950_M366276	CDS	contig0	1345986	1344361	1626	541	-	Long-chain-fatty-acid--CoA ligase (EC 6.2.1.3)	Biotin biosynthesis, Biotin synthesis cluster, Fatty acid metabolism cluster	Cytoplasmic Membrane
_ATCC13950_M366279	CDS	contig0	1348638	1349663	1026	341	+	Acyl-CoA dehydrogenase, C-terminal:Acyl-CoA dehydrogenase, N-terminal	- none -	Cytoplasmic Membrane
_ATCC13950_M366280	CDS	contig0	1349668	1350834	1167	388	+	acyl-CoA dehydrogenase, middle domain protein	- none -	Cytoplasmic
_ATCC13950_M366285	CDS	contig0	1355507	1356637	1131	376	+	Butyryl-CoA dehydrogenase (EC 1.3.99.2)	Acetyl-CoA fermentation to Butyrate, Anaerobic respiratory reductases, Butanol Biosynthesis, Isoleucine degradation, Valine degradation	Cytoplasmic
_ATCC13950_M366286	CDS	contig0	1357572	1356634	939	312	-	Esterase	- none -	Cytoplasmic
_ATCC13950_M366287	CDS	contig0	1358402	1357572	831	276	-	hypothetical protein	- none -	Cytoplasmic
_ATCC13950_M366291	CDS	contig0	1362458	1361490	969	322	-	Uncharacterized conserved protein	- none -	Cytoplasmic
_ATCC13950_M366292	CDS	contig0	1363778	1365031	1254	417	+	putative cytochrome P450 hydroxylase	- none -	Cytoplasmic Membrane
_ATCC13950_M366293	CDS	contig0	1365071	1366282	1212	403	+	putative cytochrome P450 hydroxylase	- none -	Cytoplasmic Membrane
_ATCC13950_M366347	CDS	contig0	1425714	1426445	732	243	+	hypothetical protein	- none -	Cytoplasmic Membrane
_ATCC13950_M366351	CDS	contig0	1429516	1429956	441	146	+	pyridoxamine 5'-phosphate oxidase family protein	- none -	Cytoplasmic
_ATCC13950_M366352	CDS	contig0	1429982	1430308	327	108	+	hypothetical protein	- none -	Cytoplasmic
_ATCC13950_M366402	CDS	contig0	1481405	1480836	570	189	-	putative transcription regulator	- none -	Unknown
_ATCC13950_M366403	CDS	contig0	1481681	1482760	1080	359	+	hypothetical protein	- none -	Cytoplasmic
_ATCC13950_M366415	CDS	contig0	1494123	1493482	642	213	-	carveol dehydrogenase( EC:1.1.1.275 )	- none -	Unknown
_ATCC13950_M366440	CDS	contig0	1517659	1519104	1446	481	+	Long-chain-fatty-acid--CoA ligase (EC 6.2.1.3)	Biotin biosynthesis, Biotin synthesis cluster, Fatty acid metabolism cluster	Cytoplasmic
_ATCC13950_M366441	CDS	contig0	1520624	1520175	450	149	-	hypothetical protein	- none -	Cytoplasmic
_ATCC13950_M366444	CDS	contig0	1522385	1522618	234	77	+	hypothetical protein	- none -	Unknown
_ATCC13950_M366447	CDS	contig0	1526722	1526609	114	37	-	hypothetical protein	- none -	Unknown
_ATCC13950_M366684	CDS	contig0	1786824	1786273	552	183	-	hypothetical protein	- none -	Cytoplasmic
_ATCC13950_M366685	CDS	contig0	1788105	1787968	138	45	-	hypothetical protein	- none -	Unknown
_ATCC13950_M366826	CDS	contig0	1953176	1953667	492	163	+	DNA-binding protein	- none -	Cytoplasmic Membrane
_ATCC13950_M366828	CDS	contig0	1954822	1955463	642	213	+	alpha/beta hydrolase fold	- none -	Cytoplasmic
_ATCC13950_M366830	CDS	contig0	1957007	1957456	450	149	+	cupin domain protein	- none -	Cytoplasmic
_ATCC13950_M367015	CDS	contig0	2155816	2155965	150	49	+	hypothetical protein	- none -	Cytoplasmic
_ATCC13950_M367016	CDS	contig0	2156392	2156129	264	87	-	hypothetical protein	- none -	Unknown
_ATCC13950_M367017	CDS	contig0	2158125	2156917	1209	402	-	hypothetical protein	- none -	Unknown
_ATCC13950_M367018	CDS	contig0	2158375	2158578	204	67	+	hypothetical protein	- none -	Unknown
_ATCC13950_M367019	CDS	contig0	2158710	2158841	132	43	+	hypothetical protein	- none -	Unknown
_ATCC13950_M367020	CDS	contig0	2158852	2159568	717	238	+	hypothetical protein	- none -	Cytoplasmic
_ATCC13950_M367024	CDS	contig0	2165243	2165028	216	71	-	hypothetical protein	- none -	Cytoplasmic
_ATCC13950_M367040	CDS	contig0	2192676	2192044	633	210	-	Xanthine dehydrogenase, molybdenum binding subunit (EC 1.17.1.4)"	- none -	Extracellular
_ATCC13950_M367258	CDS	contig0	2410043	2410438	396	131	+	hypothetical protein	- none -	Cytoplasmic
_ATCC13950_M367259	CDS	contig0	2410531	2411511	981	326	+	hypothetical protein	- none -	Cytoplasmic
_ATCC13950_M367263	CDS	contig0	2417176	2417670	495	164	+	PROBABLE CONSERVED INTEGRAL MEMBRANE PROTEIN	- none -	Cytoplasmic Membrane
_ATCC13950_M367271	CDS	contig0	2426389	2426171	219	72	-	hypothetical protein	- none -	Cytoplasmic
_ATCC13950_M367276	CDS	contig0	2430378	2430659	282	93	+	hypothetical protein	- none -	Cytoplasmic
_ATCC13950_M367348	CDS	contig0	2530086	2530847	762	253	+	Possible membrane protein	- none -	Cytoplasmic Membrane
_ATCC13950_M367521	CDS	contig0	2711299	2711111	189	62	-	hypothetical protein	- none -	Cytoplasmic Membrane
_ATCC13950_M367546	CDS	contig0	2732055	2731930	126	41	-	hypothetical protein	- none -	Unknown
_ATCC13950_M367547	CDS	contig0	2732037	2732288	252	83	+	hypothetical protein	- none -	Unknown
_ATCC13950_M367688	CDS	contig0	2871679	2871843	165	54	+	hypothetical protein	- none -	Unknown
_ATCC13950_M367690	CDS	contig0	2873257	2873523	267	88	+	hypothetical protein	- none -	Unknown
_ATCC13950_M367835	CDS	contig0	3060729	3059185	1545	514	-	hypothetical protein	- none -	Cytoplasmic
_ATCC13950_M367836	CDS	contig0	3061573	3061893	321	106	+	hypothetical protein	- none -	Unknown
_ATCC13950_M367837	CDS	contig0	3062263	3062430	168	55	+	hypothetical protein	- none -	Unknown
_ATCC13950_M367838	CDS	contig0	3062843	3062505	339	112	-	hypothetical protein	- none -	Unknown
_ATCC13950_M367839	CDS	contig0	3063048	3062848	201	66	-	hypothetical protein	- none -	Unknown
_ATCC13950_M367922	CDS	contig0	3168836	3168675	162	53	-	hypothetical protein	- none -	Cytoplasmic
_ATCC13950_M367923	CDS	contig0	3168924	3169565	642	213	+	Chemotaxis protein methyltransferase CheR (EC 2.1.1.80)	Bacterial Chemotaxis	Cytoplasmic
_ATCC13950_M368041	CDS	contig0	3336543	3336184	360	119	-	hypothetical protein	- none -	Cytoplasmic
_ATCC13950_M368042	CDS	contig0	3336905	3337081	177	58	+	hypothetical protein	- none -	Cytoplasmic Membrane
_ATCC13950_M368043	CDS	contig0	3337419	3338204	786	261	+	Cephalosporin hydroxylase	- none -	Cytoplasmic
_ATCC13950_M368045	CDS	contig0	3340108	3341160	1053	350	+	GDP-mannose 4,6 dehydratase (EC 4.2.1.47)"	- none -	Cytoplasmic
_ATCC13950_M368068	CDS	contig0	3380073	3380489	417	138	+	hypothetical protein	- none -	Cytoplasmic Membrane
_ATCC13950_M368125	CDS	contig0	3439687	3441270	1584	527	+	hypothetical protein	- none -	Cytoplasmic
_ATCC13950_M368126	CDS	contig0	3441455	3441339	117	38	-	hypothetical protein	- none -	Unknown
_ATCC13950_M368300	CDS	contig0	3608087	3608317	231	76	+	hypothetical protein	- none -	Cytoplasmic
_ATCC13950_M368301	CDS	contig0	3608314	3608541	228	75	+	hypothetical protein	- none -	Cytoplasmic
_ATCC13950_M368302	CDS	contig0	3608583	3609281	699	232	+	hypothetical protein	- none -	Unknown
_ATCC13950_M368303	CDS	contig0	3609345	3609461	117	38	+	hypothetical protein	- none -	Cytoplasmic Membrane
_ATCC13950_M368307	CDS	contig0	3612388	3612149	240	79	-	hypothetical protein	- none -	Unknown
_ATCC13950_M368308	CDS	contig0	3612500	3612724	225	74	+	hypothetical protein	- none -	Cytoplasmic Membrane
_ATCC13950_M368310	CDS	contig0	3614382	3613300	1083	360	-	hypothetical protein	- none -	Cytoplasmic
_ATCC13950_M368426	CDS	contig0	3719875	3720189	315	104	+	PE-PGRS family protein	PPE gene cluster in Mycobacteria	Extracellular
_ATCC13950_M368686	CDS	contig0	3975527	3975646	120	39	+	hypothetical protein	- none -	Unknown
_ATCC13950_M368707	CDS	contig0	3994066	3994179	114	37	+	hypothetical protein	- none -	Unknown
_ATCC13950_M368789	CDS	contig0	4072379	4072684	306	101	+	hypothetical protein	- none -	Unknown
_ATCC13950_M368876	CDS	contig0	4154047	4154172	126	41	+	hypothetical protein	- none -	Cytoplasmic Membrane
_ATCC13950_M369169	CDS	contig0	4462847	4462248	600	199	-	hypothetical protein	- none -	Unknown
_ATCC13950_M369304	CDS	contig0	4585450	4585268	183	60	-	hypothetical protein	- none -	Cytoplasmic Membrane
_ATCC13950_M369397	CDS	contig0	4688661	4688783	123	40	+	hypothetical protein	- none -	Cytoplasmic Membrane
_ATCC13950_M369455	CDS	contig0	4746119	4746907	789	262	+	hypothetical protein	- none -	Unknown
_ATCC13950_M369597	CDS	contig0	4882342	4882169	174	57	-	hypothetical protein	- none -	Unknown
_ATCC13950_M369654	CDS	contig0	4943514	4941052	2463	820	-	type I site-specific deoxyribonuclease( EC:3.1.21.3 )	- none -	Cytoplasmic
_ATCC13950_M369655	CDS	contig0	4945056	4943674	1383	460	-	hypothetical protein	- none -	Cytoplasmic Membrane
_ATCC13950_M369656	CDS	contig0	4945337	4945110	228	75	-	hypothetical protein	- none -	Cytoplasmic
_ATCC13950_M369657	CDS	contig0	4945825	4945334	492	163	-	Resolvase, N-terminal domain	- none -	Cytoplasmic
_ATCC13950_M369658	CDS	contig0	4946439	4946134	306	101	-	hypothetical protein	- none -	Cytoplasmic
_ATCC13950_M369659	CDS	contig0	4946789	4946908	120	39	+	hypothetical protein	- none -	Cytoplasmic Membrane
_ATCC13950_M369660	CDS	contig0	4949486	4947210	2277	758	-	hypothetical protein	- none -	Cytoplasmic
_ATCC13950_M369661	CDS	contig0	4950154	4949921	234	77	-	hypothetical protein	- none -	Cytoplasmic
_ATCC13950_M369662	CDS	contig0	4950291	4950151	141	46	-	hypothetical protein	- none -	Unknown
_ATCC13950_M369663	CDS	contig0	4951172	4950471	702	233	-	hypothetical protein	- none -	Unknown
_ATCC13950_M369664	CDS	contig0	4951411	4951169	243	80	-	hypothetical protein	- none -	Unknown
_ATCC13950_M369667	CDS	contig0	4954248	4953271	978	325	-	hypothetical protein	- none -	Cytoplasmic
_ATCC13950_M369670	CDS	contig0	4956280	4958478	2199	732	+	hypothetical protein	- none -	Cytoplasmic Membrane
_ATCC13950_M369671	CDS	contig0	4960626	4959706	921	306	-	hypothetical protein	- none -	Cytoplasmic

## Sheet: Specific-JR2009
_JR2009_M408453	CDS	contig1165	679	17	663	220	-	hypothetical protein	- none -	Unknown
_JR2009_M408454	CDS	contig1165	2361	676	1686	561	-	hypothetical protein	- none -	Cytoplasmic
_JR2009_M408461	CDS	contig1155	27	425	399	132	+	hypothetical protein	- none -	Cytoplasmic Membrane
_JR2009_M408462	CDS	contig1155	1092	943	150	49	-	hypothetical protein	- none -	Cytoplasmic
_JR2009_M408463	CDS	contig1155	1250	1089	162	53	-	hypothetical protein	- none -	Unknown
_JR2009_M408464	CDS	contig1155	1440	1252	189	62	-	hypothetical protein	- none -	Cytoplasmic
_JR2009_M408465	CDS	contig1155	2335	2144	192	63	-	hypothetical protein	- none -	Unknown
_JR2009_M408472	CDS	contig1144	910	227	684	227	-	hypothetical protein	- none -	Unknown
_JR2009_M408486	CDS	contig1135	1621	2394	774	257	+	hypothetical protein	Common Pathway For Synthesis of Aromatic Compounds (DAHP synthase to chorismate)	Cytoplasmic
_JR2009_M408494	CDS	contig1126	192	698	507	168	+	hypothetical protein	Capsular heptose biosynthesis, LOS core oligosaccharide biosynthesis	Cytoplasmic
_JR2009_M408527	CDS	contig1077	1802	300	1503	500	-	dNTP triphosphohydrolase, putative	- none -	Cytoplasmic
_JR2009_M408528	CDS	contig1077	1985	1803	183	60	-	hypothetical protein	- none -	Unknown
_JR2009_M408529	CDS	contig1077	3918	3379	540	179	-	hypothetical protein	- none -	Unknown
_JR2009_M408530	CDS	contig1077	4977	4756	222	73	-	hypothetical protein	- none -	Cytoplasmic Membrane
_JR2009_M408531	CDS	contig1077	4990	5337	348	115	+	hypothetical protein	- none -	Unknown
_JR2009_M408533	CDS	contig1077	7638	6121	1518	505	-	hypothetical protein	- none -	Cytoplasmic
_JR2009_M408534	CDS	contig1077	7872	7654	219	72	-	hypothetical protein	- none -	Unknown
_JR2009_M408538	CDS	contig1068	3328	1784	1545	514	-	hypothetical protein	- none -	Unknown
_JR2009_M408539	CDS	contig1068	3782	4111	330	109	+	hypothetical protein	- none -	Cytoplasmic
_JR2009_M408540	CDS	contig1068	4327	4169	159	52	-	hypothetical protein	- none -	Unknown
_JR2009_M408541	CDS	contig1068	4546	4334	213	70	-	hypothetical protein	- none -	Unknown
_JR2009_M408559	CDS	contig1048	470	114	357	118	-	hypothetical protein	- none -	Unknown
_JR2009_M408560	CDS	contig1048	1072	779	294	97	-	hypothetical protein	- none -	Unknown
_JR2009_M408561	CDS	contig1048	2440	1919	522	173	-	hypothetical protein	- none -	Unknown
_JR2009_M408585	CDS	contig1031	189	49	141	46	-	hypothetical protein	- none -	Cytoplasmic
_JR2009_M408587	CDS	contig1029	43	156	114	37	+	hypothetical protein	- none -	Unknown
_JR2009_M408603	CDS	contig1019	255	689	435	144	+	possible excisionase	- none -	Cytoplasmic
_JR2009_M408625	CDS	contig1003	184	474	291	96	+	hypothetical protein	- none -	Unknown
_JR2009_M408626	CDS	contig1003	1195	590	606	201	-	hypothetical protein	- none -	Cytoplasmic
_JR2009_M408627	CDS	contig1003	1600	1274	327	108	-	hypothetical protein	- none -	Unknown
_JR2009_M408629	CDS	contig1003	2236	2012	225	74	-	hypothetical protein	- none -	Unknown
_JR2009_M408630	CDS	contig1003	2328	2573	246	81	+	hypothetical protein	- none -	Unknown
_JR2009_M408631	CDS	contig1003	2752	3096	345	114	+	hypothetical protein	- none -	Unknown
_JR2009_M408632	CDS	contig1003	3093	3341	249	82	+	hypothetical protein	- none -	Cytoplasmic
_JR2009_M408633	CDS	contig1003	4733	3432	1302	433	-	hypothetical protein	- none -	Unknown
_JR2009_M408686	CDS	contig962	4177	5085	909	302	+	hypothetical protein	- none -	Cytoplasmic Membrane
_JR2009_M408690	CDS	contig961	454	1413	960	319	+	putative phosphotriesterase protein	- none -	Cytoplasmic Membrane
_JR2009_M408730	CDS	contig925	54	1076	1023	340	+	Probable NreB protein	CBSS-1085.1.peg.1363	Cytoplasmic Membrane
_JR2009_M408745	CDS	contig917	272	1225	954	317	+	hypothetical protein	- none -	Unknown
_JR2009_M408746	CDS	contig917	3452	1251	2202	733	-	hypothetical protein	- none -	Cytoplasmic
_JR2009_M408766	CDS	contig902	4421	1386	3036	1011	-	Mobile element protein	- none -	Cytoplasmic
_JR2009_M408791	CDS	contig897	302	451	150	49	+	hypothetical protein	- none -	Unknown
_JR2009_M408792	CDS	contig897	524	640	117	38	+	hypothetical protein	- none -	Unknown
_JR2009_M408793	CDS	contig897	788	597	192	63	-	hypothetical protein	- none -	Unknown
_JR2009_M408796	CDS	contig896	857	276	582	193	-	hypothetical protein	- none -	Cytoplasmic
_JR2009_M408797	CDS	contig896	1549	854	696	231	-	hypothetical protein	- none -	Unknown
_JR2009_M408798	CDS	contig896	1850	2818	969	322	+	hypothetical protein	- none -	Cytoplasmic Membrane
_JR2009_M408799	CDS	contig896	3212	3036	177	58	-	hypothetical protein	- none -	Cytoplasmic Membrane
_JR2009_M408801	CDS	contig893	70	1422	1353	450	+	hypothetical protein	- none -	Cytoplasmic
_JR2009_M408802	CDS	contig893	3470	1893	1578	525	-	hypothetical protein	- none -	Cytoplasmic
_JR2009_M408803	CDS	contig893	4369	3467	903	300	-	hypothetical protein	- none -	Cytoplasmic
_JR2009_M408804	CDS	contig893	5863	4379	1485	494	-	hypothetical protein	- none -	Cytoplasmic
_JR2009_M408805	CDS	contig893	6820	5867	954	317	-	hypothetical protein	- none -	Unknown
_JR2009_M408806	CDS	contig893	7352	6849	504	167	-	hypothetical protein	- none -	Unknown
_JR2009_M408807	CDS	contig893	8635	7367	1269	422	-	hypothetical protein	- none -	Cytoplasmic
_JR2009_M408808	CDS	contig893	10356	8632	1725	574	-	hypothetical protein	- none -	Cytoplasmic
_JR2009_M408809	CDS	contig893	10691	10353	339	112	-	hypothetical protein	- none -	Cytoplasmic
_JR2009_M408810	CDS	contig892	555	683	129	42	+	hypothetical protein	Glycogen metabolism, Trehalose Biosynthesis	Unknown
_JR2009_M408825	CDS	contig882	4746	4441	306	101	-	hypothetical protein	- none -	Extracellular
_JR2009_M408826	CDS	contig882	4823	5167	345	114	+	hypothetical protein	- none -	Unknown
_JR2009_M408827	CDS	contig880	286	399	114	37	+	hypothetical protein	- none -	Cytoplasmic Membrane
_JR2009_M408880	CDS	contig860	329	51	279	92	-	hypothetical protein	- none -	Cytoplasmic Membrane
_JR2009_M408881	CDS	contig860	747	490	258	85	-	hypothetical protein	- none -	Unknown
_JR2009_M408902	CDS	contig852	536	655	120	39	+	hypothetical protein	G3E family of P-loop GTPases (metallocenter biosynthesis), Zinc regulated enzymes	Cytoplasmic Membrane
_JR2009_M408905	CDS	contig852	2293	2144	150	49	-	hypothetical protein	- none -	Unknown
_JR2009_M408906	CDS	contig850	374	499	126	41	+	hypothetical protein	Cobalt-zinc-cadmium resistance	Unknown
_JR2009_M408908	CDS	contig850	2424	2567	144	47	+	hypothetical protein	- none -	Unknown
_JR2009_M408909	CDS	contig850	2918	2640	279	92	-	hypothetical protein	Lipid-linked oligosaccharide synthesis related cluster	Unknown
_JR2009_M408912	CDS	contig848	139	369	231	76	+	AGL035Wp	Sulfatases and sulfatase modifying factor 1	Extracellular
_JR2009_M408948	CDS	contig832	8760	8491	270	89	-	hypothetical protein	Mannose Metabolism	Unknown
_JR2009_M408973	CDS	contig817	560	1006	447	148	+	hypothetical protein	- none -	Unknown
_JR2009_M408986	CDS	contig814	2480	1743	738	245	-	hypothetical protein	- none -	Cytoplasmic
_JR2009_M408987	CDS	contig814	2838	7976	5139	1712	+	hypothetical protein	- none -	Cytoplasmic Membrane
_JR2009_M409017	CDS	contig808	3024	3149	126	41	+	hypothetical protein	- none -	Cytoplasmic Membrane
_JR2009_M409019	CDS	contig804	223	516	294	97	+	hypothetical protein	- none -	Unknown
_JR2009_M409048	CDS	contig795	5839	6243	405	134	+	hypothetical protein	- none -	Unknown
_JR2009_M409049	CDS	contig795	6927	7061	135	44	+	hypothetical protein	- none -	Cytoplasmic
_JR2009_M409075	CDS	contig785	165	1550	1386	461	+	splicing factor proline/glutamine rich (polypyrimidine tract binding protein associated)	- none -	Unknown
_JR2009_M409077	CDS	contig785	2392	2661	270	89	+	hypothetical protein	- none -	Unknown
_JR2009_M409121	CDS	contig772	94	465	372	123	+	conserved hypothetical protein	CBSS-176279.3.peg.868, Ribosome LSU bacterial	Cytoplasmic
_JR2009_M409174	CDS	contig756	4	1173	1170	389	+	hypothetical protein	- none -	Cytoplasmic
_JR2009_M409178	CDS	contig752	1644	463	1182	393	-	hypothetical protein	- none -	Cytoplasmic Membrane
_JR2009_M409180	CDS	contig752	2520	2660	141	46	+	hypothetical protein	- none -	Cytoplasmic Membrane
_JR2009_M409184	CDS	contig752	4286	3672	615	204	-	hypothetical protein	- none -	Cytoplasmic
_JR2009_M409203	CDS	contig752	7422	7216	207	68	-	hypothetical protein	- none -	Unknown
_JR2009_M409205	CDS	contig752	7915	7682	234	77	-	hypothetical protein	- none -	Unknown
_JR2009_M409211	CDS	contig752	9376	9642	267	88	+	hypothetical protein	- none -	Unknown
_JR2009_M409212	CDS	contig752	9707	10036	330	109	+	hypothetical protein	- none -	Unknown
_JR2009_M409213	CDS	contig752	10505	10627	123	40	+	hypothetical protein	- none -	Unknown
_JR2009_M409214	CDS	contig752	12222	10630	1593	530	-	hypothetical protein	- none -	Cytoplasmic
_JR2009_M409215	CDS	contig752	12640	12338	303	100	-	hypothetical protein	- none -	Cytoplasmic
_JR2009_M409216	CDS	contig752	13379	12669	711	236	-	hypothetical protein	- none -	Cytoplasmic
_JR2009_M409218	CDS	contig752	13736	13560	177	58	-	hypothetical protein	- none -	Unknown
_JR2009_M409260	CDS	contig738	1556	2344	789	262	+	hypothetical protein	- none -	Cytoplasmic
_JR2009_M409261	CDS	contig738	2341	2553	213	70	+	hypothetical protein	- none -	Unknown
_JR2009_M409263	CDS	contig738	3245	3481	237	78	+	hypothetical protein	- none -	Cytoplasmic Membrane
_JR2009_M409264	CDS	contig738	3756	4331	576	191	+	hypothetical protein	- none -	Cytoplasmic Membrane
_JR2009_M409265	CDS	contig738	4482	5036	555	184	+	hypothetical protein	- none -	Cytoplasmic
_JR2009_M409266	CDS	contig738	5119	5310	192	63	+	hypothetical protein	- none -	Unknown
_JR2009_M409267	CDS	contig738	5433	5699	267	88	+	hypothetical protein	- none -	Cytoplasmic Membrane
_JR2009_M409268	CDS	contig738	6415	5690	726	241	-	hypothetical protein	- none -	Unknown
_JR2009_M409269	CDS	contig738	6371	6793	423	140	+	hypothetical protein	- none -	Cytoplasmic
_JR2009_M409270	CDS	contig738	6821	7321	501	166	+	hypothetical protein	- none -	Cytoplasmic
_JR2009_M409271	CDS	contig738	7324	7467	144	47	+	hypothetical protein	- none -	Cytoplasmic Membrane
_JR2009_M409273	CDS	contig738	8218	8451	234	77	+	hypothetical protein	- none -	Unknown
_JR2009_M409274	CDS	contig738	8730	9803	1074	357	+	ATP-dependent DNA ligase	- none -	Unknown
_JR2009_M409275	CDS	contig738	9854	10045	192	63	+	hypothetical protein	- none -	Unknown
_JR2009_M409276	CDS	contig738	10967	11185	219	72	+	hypothetical protein	- none -	Unknown
_JR2009_M409277	CDS	contig738	11645	11229	417	138	-	hypothetical protein	- none -	Cytoplasmic
_JR2009_M409279	CDS	contig738	12130	11819	312	103	-	hypothetical protein	- none -	Unknown
_JR2009_M409280	CDS	contig738	12418	12251	168	55	-	hypothetical protein	- none -	Cytoplasmic
_JR2009_M409281	CDS	contig738	12561	12403	159	52	-	hypothetical protein	- none -	Unknown
_JR2009_M409282	CDS	contig738	13346	12774	573	190	-	heat shock protein DnaJ-like	- none -	Cytoplasmic
_JR2009_M409283	CDS	contig738	14133	13450	684	227	-	protein of unknown function DUF199	- none -	Cytoplasmic
_JR2009_M409285	CDS	contig738	15946	15443	504	167	-	hypothetical protein	- none -	Unknown
_JR2009_M409286	CDS	contig738	17903	15966	1938	645	-	hypothetical protein	- none -	Cytoplasmic
_JR2009_M409287	CDS	contig738	18457	17900	558	185	-	hypothetical protein	- none -	Cytoplasmic
_JR2009_M409288	CDS	contig738	19155	18415	741	246	-	hypothetical protein	- none -	Unknown
_JR2009_M409289	CDS	contig738	19865	19215	651	216	-	hypothetical protein	- none -	Cytoplasmic
_JR2009_M409417	CDS	contig718	7379	7501	123	40	+	hypothetical protein	- none -	Unknown
_JR2009_M409422	CDS	contig718	12590	12273	318	105	-	hypothetical protein	- none -	Unknown
_JR2009_M409423	CDS	contig716	257	571	315	104	+	hypothetical protein	- none -	Unknown
_JR2009_M409437	CDS	contig711	2614	1889	726	241	-	putative glutamine amidotransferase	GABA and putrescine metabolism from cluters, Pyruvate Alanine Serine Interconversions	Unknown
_JR2009_M409438	CDS	contig711	4021	2648	1374	457	-	Omega-amino acid--pyruvate aminotransferase (EC 2.6.1.18)	Biotin biosynthesis, Biotin synthesis cluster, Fatty acid metabolism cluster	Cytoplasmic
_JR2009_M409448	CDS	contig709	4491	4847	357	118	+	hypothetical protein	Quinone oxidoreductase family	Cytoplasmic
_JR2009_M409467	CDS	contig707	74	2491	2418	805	+	hypothetical protein	- none -	Cytoplasmic
_JR2009_M409468	CDS	contig707	3056	2550	507	168	-	conserved lipoprotein LprG	Ammonia assimilation, Glutamine, Glutamate, Aspartate and Asparagine Biosynthesis	Cytoplasmic Membrane
_JR2009_M409472	CDS	contig706	3682	4380	699	232	+	hypothetical protein	- none -	Cytoplasmic Membrane
_JR2009_M409473	CDS	contig706	4596	4898	303	100	+	hypothetical protein	- none -	Cytoplasmic
_JR2009_M409474	CDS	contig706	4895	5608	714	237	+	NAD-dependent epimerase/dehydratase	- none -	Unknown
_JR2009_M409485	CDS	contig704	3926	4534	609	202	+	hypothetical protein	- none -	Cytoplasmic Membrane
_JR2009_M409494	CDS	contig701	5093	5668	576	191	+	hypothetical protein	- none -	Extracellular
_JR2009_M409565	CDS	contig683	10757	11989	1233	410	+	hypothetical protein	- none -	Cytoplasmic Membrane
_JR2009_M409595	CDS	contig673	2963	3799	837	278	+	hypothetical protein	- none -	Cytoplasmic
_JR2009_M409596	CDS	contig673	4340	3852	489	162	-	protein of unknown function DUF805	Oxidative stress, Protection from Reactive Oxygen Species	Cytoplasmic Membrane
_JR2009_M409615	CDS	contig670	1297	2694	1398	465	+	hypothetical protein	- none -	Unknown
_JR2009_M409684	CDS	contig658	2256	2648	393	130	+	hypothetical protein	DNA repair, bacterial UvrD and related helicases	Cytoplasmic Membrane
_JR2009_M409721	CDS	contig648	5602	5168	435	144	-	hypothetical protein	- none -	Cytoplasmic Membrane
_JR2009_M409766	CDS	contig641	26	181	156	51	+	hypothetical protein	- none -	Unknown
_JR2009_M409786	CDS	contig640	17650	17117	534	177	-	hypothetical protein	- none -	Unknown
_JR2009_M409813	CDS	contig634	33	512	480	159	+	hypothetical protein	CBSS-336982.3.peg.1011	Unknown
_JR2009_M409830	CDS	contig630	437	2314	1878	625	+	hypothetical protein	- none -	Cytoplasmic Membrane
_JR2009_M409832	CDS	contig630	3843	3049	795	264	-	hypothetical protein	- none -	Cytoplasmic
_JR2009_M409833	CDS	contig630	4282	4019	264	87	-	hypothetical protein	- none -	Unknown
_JR2009_M409834	CDS	contig630	4622	4398	225	74	-	hypothetical protein	- none -	Cytoplasmic
_JR2009_M409838	CDS	contig627	1043	708	336	111	-	hypothetical protein	- none -	Unknown
_JR2009_M409839	CDS	contig627	1758	1192	567	188	-	hypothetical protein	- none -	Unknown
_JR2009_M409840	CDS	contig627	3029	1788	1242	413	-	hypothetical protein	- none -	Unknown
_JR2009_M409841	CDS	contig627	3205	3026	180	59	-	hypothetical protein	- none -	Unknown
_JR2009_M409864	CDS	contig621	3728	3345	384	127	-	hypothetical protein	- none -	Unknown
_JR2009_M409868	CDS	contig619	953	1264	312	103	+	hypothetical protein	- none -	Unknown
_JR2009_M409869	CDS	contig619	1357	1638	282	93	+	hypothetical protein	- none -	Cytoplasmic Membrane
_JR2009_M409871	CDS	contig619	2937	2677	261	86	-	hypothetical protein	- none -	Unknown
_JR2009_M409874	CDS	contig619	5805	6350	546	181	+	hypothetical protein	- none -	Cytoplasmic Membrane
_JR2009_M409875	CDS	contig618	1458	727	732	243	-	hypothetical protein	Bacterial Cell Division, Cell division-ribosomal stress proteins cluster	Cytoplasmic Membrane
_JR2009_M409903	CDS	contig610	485	303	183	60	-	hypothetical protein	- none -	Unknown
_JR2009_M409904	CDS	contig610	2572	482	2091	696	-	hypothetical protein	- none -	Unknown
_JR2009_M409905	CDS	contig610	3357	2683	675	224	-	hypothetical protein	- none -	Extracellular
_JR2009_M409911	CDS	contig609	4850	5116	267	88	+	hypothetical protein	- none -	Cytoplasmic
_JR2009_M409912	CDS	contig609	5415	5741	327	108	+	hypothetical protein	- none -	Unknown
_JR2009_M409967	CDS	contig595	4694	4924	231	76	+	FIG00824237: hypothetical protein	- none -	Cytoplasmic Membrane
_JR2009_M409978	CDS	contig594	4784	4257	528	175	-	Exported repetitive protein precursor (Cell surface protein pirG) (EXP53)	- none -	Unknown
_JR2009_M410017	CDS	contig586	5073	4921	153	50	-	hypothetical protein	Mannitol Utilization, Mannitol Utilization, Mannitol Utilization	Extracellular
_JR2009_M410023	CDS	contig584	1934	2089	156	51	+	hypothetical protein	Biotin biosynthesis, Biotin synthesis cluster, Fatty acid metabolism cluster	Unknown
_JR2009_M410053	CDS	contig582	10509	10153	357	118	-	Propanediol dehydratase reactivation factor small subunit	- none -	Cytoplasmic
_JR2009_M410054	CDS	contig582	12361	10502	1860	619	-	Propanediol dehydratase reactivation factor large subunit	- none -	Cytoplasmic
_JR2009_M410055	CDS	contig582	12957	12361	597	198	-	Propanediol dehydratase medium subunit (EC 4.2.1.28)	- none -	Cytoplasmic
_JR2009_M410058	CDS	contig582	15242	15940	699	232	+	hypothetical protein	- none -	Cytoplasmic Membrane
_JR2009_M410059	CDS	contig582	16343	15945	399	132	-	Hypothetical protein PA1329	Glycerolipid and Glycerophospholipid Metabolism in Bacteria, Methylglyoxal Metabolism, Methylglyoxal Metabolism, Pyruvate metabolism II: acetyl-CoA, acetogenesis from pyruvate	Cytoplasmic Membrane
_JR2009_M410072	CDS	contig581	8858	9652	795	264	+	hypothetical protein	- none -	Cytoplasmic Membrane
_JR2009_M410080	CDS	contig580	3951	3766	186	61	-	hypothetical protein	- none -	Extracellular
_JR2009_M410082	CDS	contig578	169	297	129	42	+	hypothetical protein	- none -	Cytoplasmic
_JR2009_M410108	CDS	contig574	14801	14217	585	194	-	transcriptional regulator, TetR/AcrR-family	- none -	Cytoplasmic
_JR2009_M410109	CDS	contig574	14887	15717	831	276	+	FIG00976713: hypothetical protein	- none -	Cytoplasmic
_JR2009_M410183	CDS	contig564	196	1248	1053	350	+	hypothetical protein	Alkanesulfonate assimilation, Taurine Utilization	Unknown
_JR2009_M410230	CDS	contig556	18774	19256	483	160	+	hypothetical protein	- none -	Unknown
_JR2009_M410257	CDS	contig551	4362	3535	828	275	-	Salivary proline-rich protein	- none -	Extracellular
_JR2009_M410281	CDS	contig546	441	91	351	116	-	hypothetical protein	Branched-Chain Amino Acid Biosynthesis, Leucine Biosynthesis	Unknown
_JR2009_M410287	CDS	contig546	6175	6555	381	126	+	hypothetical protein	- none -	Unknown
_JR2009_M410288	CDS	contig546	6612	8009	1398	465	+	hypothetical protein	- none -	Cytoplasmic Membrane
_JR2009_M410289	CDS	contig546	8170	8451	282	93	+	hypothetical protein	- none -	Unknown
_JR2009_M410328	CDS	contig543	624	496	129	42	-	hypothetical protein	CBSS-1085.1.peg.1363	Cytoplasmic
_JR2009_M410373	CDS	contig531	2903	2307	597	198	-	FIG030871: hypothetical protein, Rv1733c	- none -	Unknown
_JR2009_M410377	CDS	contig530	2182	6441	4260	1419	+	hypothetical protein	Lysine Biosynthesis DAP Pathway, Lysine Biosynthesis DAP Pathway, GJO scratch	Cytoplasmic Membrane
_JR2009_M410396	CDS	contig528	3034	2684	351	116	-	hypothetical protein	- none -	Cytoplasmic Membrane
_JR2009_M410397	CDS	contig528	3520	3693	174	57	+	hypothetical protein	- none -	Cytoplasmic Membrane
_JR2009_M410400	CDS	contig528	7795	6524	1272	423	-	putative repressor protein	- none -	Cytoplasmic
_JR2009_M410401	CDS	contig528	8485	9309	825	274	+	hypothetical protein	- none -	Cytoplasmic
_JR2009_M410402	CDS	contig528	9285	11372	2088	695	+	possible transposase	- none -	Cytoplasmic
_JR2009_M410403	CDS	contig528	11377	12384	1008	335	+	hypothetical protein	- none -	Cytoplasmic
_JR2009_M410404	CDS	contig528	12983	13333	351	116	+	hypothetical protein	- none -	Cytoplasmic
_JR2009_M410405	CDS	contig528	13456	13941	486	161	+	hypothetical protein	- none -	Cytoplasmic
_JR2009_M410407	CDS	contig528	15773	15162	612	203	-	hypothetical protein	- none -	Cytoplasmic
_JR2009_M410408	CDS	contig528	15921	17981	2061	686	+	hypothetical protein	- none -	Cytoplasmic
_JR2009_M410409	CDS	contig528	18015	18251	237	78	+	hypothetical protein	- none -	Cytoplasmic
_JR2009_M410410	CDS	contig528	18483	18950	468	155	+	hypothetical protein	- none -	Cytoplasmic Membrane
_JR2009_M410411	CDS	contig528	18995	19969	975	324	+	hypothetical protein	- none -	Cytoplasmic
_JR2009_M410415	CDS	contig528	21829	22146	318	105	+	hypothetical protein	- none -	Cytoplasmic
_JR2009_M410416	CDS	contig528	22347	23231	885	294	+	hypothetical protein	- none -	Unknown
_JR2009_M410417	CDS	contig528	23236	23682	447	148	+	probable tranposition function protein	- none -	Unknown
_JR2009_M410418	CDS	contig528	24015	24146	132	43	+	hypothetical protein	- none -	Unknown
_JR2009_M410420	CDS	contig528	25586	24786	801	266	-	hypothetical protein	- none -	Cytoplasmic
_JR2009_M410421	CDS	contig528	25942	27342	1401	466	+	hypothetical protein	- none -	Unknown
_JR2009_M410431	CDS	contig525	338	111	228	75	-	hypothetical protein	- none -	Unknown
_JR2009_M410435	CDS	contig524	1007	1165	159	52	+	hypothetical protein	- none -	Unknown
_JR2009_M410451	CDS	contig522	831	502	330	109	-	FIG01256903: hypothetical protein	ESAT-6 proteins secretion system in Actinobacteria	Extracellular
_JR2009_M410470	CDS	contig518	107	442	336	111	+	hypothetical protein	- none -	Cytoplasmic Membrane
_JR2009_M410471	CDS	contig518	491	1207	717	238	+	Transcriptional regulator, GntR family	Biotin biosynthesis, Biotin synthesis cluster	Cytoplasmic
_JR2009_M410529	CDS	contig511	557	1303	747	248	+	hypothetical protein	- none -	Unknown
_JR2009_M410541	CDS	contig511	17597	16575	1023	340	-	hypothetical protein	- none -	Cytoplasmic
_JR2009_M410542	CDS	contig511	18892	17615	1278	425	-	major facilitator superfamily MFS_1	- none -	Cytoplasmic Membrane
[truncated: 459 more rows]

## Sheet: Specific-JS623
_JS623_M445850	CDS	contig0	14513	14238	276	91	-	hypothetical protein	- none -	Cytoplasmic Membrane
[truncated: 936 more rows]

[truncated: 22 more sheets: Specific-K10, Specific-KMS, Specific-M, Specific-MCS, Specific-NBB4, Specific-NBB3, Specific-PYR1, Specific-RIVM601174, Specific-RIVM700367, Specific-MTCC9506, Specific-TN, Specific-UMWWY, Specific-ATCC19527, Specific-ATCC19927, Specific-ATCC25954, Specific-ATCCBAA614, Specific-CCDC5079, Specific-CECT3035, Specific-DSM44199, Specific-DSM46621 …]
